# Supplementary material for: Eoarchean and Hadean melts reveal arc-like trace element and isotopic signatures
Source: Nat Commun. 2023 Feb 28;14:1140. doi: 10.1038/s41467-023-36538-5 (PMC9975215; doi:10.1038/s41467-023-36538-5)
Supplement: Supplementary file 4 — Supplementary Dataset 1-7 [file 41467_2023_36538_MOESM4_ESM.xlsx]

## Sheet: Table 1
Supplementary table 1: Partition Coefficients experimentally derived for this study and those previously published.
	This study (975 °C)			This study (1025 °C)			This study (1060 °C)			This study (1100 °C)			This study (1300 °C)			Burnham and Berry, 2012			Padilla and Gualda, 2016	Claiborne et al., 2018			Burnham, 2020
Element	D (± 2 s.e.)			D (± 2 s.e.)			D (± 2 s.e.)			D (± 2 s.e.)			D (± 2 s.e.)			D (± 2 s.e.)			D	D (± 2 s.e.)			D (± 2 s.e.)
Al	0.000231297	±	0.000125063	0.000215413	±	7.76373e-05	0.000148579	±	1.02502e-05	0.000402551	±	0.00025769	0.000897459	±	0.000131735	-		-	0.041	-		-	-		-
Sr	0.000115333	±	7.89989e-05	0.000221742	±	0.000103486	0.000119231	±	9.88551e-05	0.000148689	±	5.53487e-05	7.12894e-05	±	2.3606e-05	0.00063	±	0.0007	-	-		-	-		-
Y	2.84195	±	0.47497	2.50726	±	0.601408	3.26305	±	0.592267	2.5345	±	0.28609	1.70456	±	0.187364	2.1	±	2	80	62.3878	±	28.6064	1.47	±	1.52
Nb	0.056252	±	0.00593696	0.0543308	±	0.0077378	0.0506623	±	0.0098873	0.032803	±	0.00369941	0.0123058	±	0.00347241	0.089	±	0.038	0.267	0.384592	±	0.191941	0.56	±	0.12
Dy	2.00034	±	0.477195	1.84522	±	0.500273	2.03205	±	0.397151	1.74342	±	0.253011	1.13043	±	0.109854	1.28	±	1.46	59	34.1743	±	15.0005	0.92	±	1.04
Yb	6.43199	±	1.19941	5.17005	±	1.21853	5.54675	±	1.05651	5.28489	±	0.514925	3.86779	±	0.292999	3.79	±	3.66	166	208.785	±	103.431	2.6	±	2.4
Th	0.849501	±	0.155748	0.757905	±	0.0714975	0.798914	±	0.109427	0.742709	±	0.099933	0.416052	±	0.0612801	1.13	±	1	7.33	11.6681	±	7.28853	1.1	±	0.8

## Sheet: Table 2
Supplementary table 2: LA-ICP-MS measurements of Jack Hills Zircons and Kuehl Lake standard.
SIMS analysis ID	Age (Ma)	[Ti]-KL reduced (2 s.e.) (ppm)						[Al] (± 2*intSE) (ppm)			[P] (± 2*intSE) (ppm)			[Sc] (± 2*intSE) (ppm)			[Ti] -Nist610 reduced (± 2*intSE) (ppm)			[Fe] (± 2*intSE) (ppm)			[Sr] (± 2*intSE) (ppm)			[Y] (± 2*intSE) (ppm)			[Zr] (± 2*intSE) (ppm)			[Nb] (± 2*intSE) (ppm)			[La] (± 2*intSE) (ppm)			[Ce] (± 2*intSE) (ppm)			[Pr] (± 2*intSE) (ppm)			[Sm] (± 2*intSE) (ppm)			[Eu] (± 2*intSE) (ppm)
7-11	4241	5.5	±	1.8				1.87	±	0.3	105	±	21	265.9	±	8.2	2.9	±	1.1	-	±	-	0.19	±	0.084	1030	±	320	470000	±	140000	3.79	±	0.66	0.0055	±	0.0078	4.9	±	1.7	0.058	±	0.031	0.72	±	0.15	4.9	±	2
9-8	4226	9.2	±	1.5				12.3	±	3.6	173	±	13	248	±	23	8.6	±	1.5	0.262	±	0.082	0.236	±	0.059	900	±	81	459000	±	73000	10.7	±	1.8	0.034	±	0.016	8.09	±	0.7	0.119	±	0.026	0.348	±	0.07	5.87	±	0.81
6-10	4181	6.02	±	0.59				1.05	±	0.47	145	±	18	223	±	20	4.31	±	0.45	-	±	-	0.16	±	0.04	363	±	39	409000	±	33000	2.82	±	0.34	0.017	±	0.011	5.48	±	0.87	0.0229	±	0.0078	0.112	±	0.026	1.43	±	0.22
6-2	4173	7.27	±	0.94				4.17	±	0.74	273	±	27	194	±	28	5	±	1	-	±	-	0.27	±	0.045	1220	±	130	311000	±	20000	4.42	±	0.77	0.0078	±	0.0095	6.72	±	0.74	0.037	±	0.024	0.45	±	0.12	5.12	±	0.73
4-7	4142	5.9	±	1.2				-	±	-	88	±	13	215	±	27	3.24	±	0.89	-	±	-	0.117	±	0.019	433	±	52	377000	±	38000	0.369	±	0.059	0.0243	±	0.0092	2.95	±	0.35	0.145	±	0.027	0.72	±	0.16	2.78	±	0.65
7-10	4127	2.51	±	0.51				-	±	-	196	±	20	236	±	21	1.87	±	0.38	-	±	-	0.181	±	0.029	461	±	54	359000	±	26000	2.86	±	0.33	-	±	-	5.64	±	0.54	0.0179	±	0.0066	0.243	±	0.05	1.49	±	0.2
4-3	4125	5.9	±	1.4				1.64	±	0.61	129	±	15	227	±	41	4.32	±	0.86	-	±	-	0.117	±	0.028	295	±	43	403000	±	57000	2.11	±	0.32	0.0099	±	0.0071	5.89	±	0.7	0.031	±	0.011	0.261	±	0.071	1.32	±	0.23
5-10	4113	6.1	±	1.8				1.05	±	0.66	168	±	13	277	±	68	4.8	±	1.4	-	±	-	0.223	±	0.085	700	±	100	434000	±	51000	6.4	±	1	0.0064	±	0.0062	7.2	±	1	0.023	±	0.012	0.36	±	0.13	2.83	±	0.67
6-7	4108	4.26	±	0.84				0.78	±	0.44	144	±	11	248	±	20	2.96	±	0.7	0.25	±	0.17	0.195	±	0.036	870	±	130	385000	±	23000	1.91	±	0.24	0.0145	±	0.0069	6.17	±	0.55	0.181	±	0.028	1.32	±	0.25	6.8	±	1.2
4-6	4096	11.5	±	3.5				7.3	±	1.1	43.5	±	4.5	236	±	22	7.3	±	1.5	-	±	-	0.063	±	0.016	45.3	±	3.4	393000	±	27000	0.475	±	0.045	-	±	-	4.05	±	0.32	0.025	±	0.01	0.279	±	0.055	0.512	±	0.078
5-14	4093	6.45	±	0.92				5.3	±	1.2	235	±	15	231	±	24	4.69	±	0.69	0.33	±	0.1	0.272	±	0.034	1500	±	120	366000	±	28000	2.98	±	0.34	0.0176	±	0.0063	12.9	±	1.3	0.154	±	0.031	0.463	±	0.076	9.19	±	0.78
4-9	4085	4.9	±	1.1				1.43	±	0.55	163	±	11	297	±	35	3.42	±	0.54	-	±	-	0.258	±	0.046	1450	±	190	403000	±	26000	1.85	±	0.16	0.031	±	0.0074	7.71	±	0.6	0.432	±	0.043	2.1	±	0.18	11.5	±	1
6-13	4083	6.45	±	0.84				1.07	±	0.32	80.4	±	7.7	243	±	22	4.17	±	0.71	-	±	-	0.104	±	0.028	196	±	20	394000	±	29000	0.923	±	0.091	-	±	-	2.35	±	0.21	0.026	±	0.014	0.198	±	0.047	1.16	±	0.19
6-3	4080	5.48	±	0.88				-	±	-	231	±	17	260	±	26	4.02	±	0.64	-	±	-	0.177	±	0.034	734	±	67	388000	±	37000	4.38	±	0.36	0.0083	±	0.0041	11.26	±	0.92	0.062	±	0.014	0.254	±	0.049	3.88	±	0.38
4-10	4063	6.17	±	0.71				1.25	±	0.48	133.5	±	9.8	218	±	13	4.67	±	0.55	-	±	-	0.122	±	0.02	286	±	21	367000	±	23000	2.42	±	0.15	0.0022	±	0.0022	3.89	±	0.25	0.0083	±	0.0042	0.09	±	0.023	0.89	±	0.13
4-1	4052	1.17	±	0.6				-	±	-	206	±	14	231	±	16	3.1	±	0.48	-	±	-	0.184	±	0.022	629	±	37	367000	±	26000	4.56	±	0.28	0.0075	±	0.0036	6.91	±	0.51	0.0242	±	0.0067	0.249	±	0.046	2.74	±	0.33
7-9	4049	4.61	±	0.67				3.4	±	1.1	174	±	18	220	±	34	2.51	±	0.62	0.21	±	0.13	0.146	±	0.038	470	±	76	387000	±	66000	13.2	±	1.5	0.59	±	0.15	8.6	±	1.3	0.49	±	0.19	0.363	±	0.082	2.77	±	0.38
6-1	4046	3.22	±	0.56				1.74	±	0.85	300	±	26	219	±	16	3.45	±	0.73	0.28	±	0.16	0.211	±	0.037	920	±	130	343000	±	33000	5.64	±	0.67	0.0051	±	0.004	12.3	±	2	0.073	±	0.02	0.204	±	0.048	3.85	±	0.71
8-8	4043	5.41	±	0.67				-	±	-	58.7	±	5	235	±	25	1.37	±	0.38	-	±	-	0.087	±	0.017	134.5	±	8.3	398000	±	33000	0.9	±	0.081	0.0028	±	0.0022	1.104	±	0.055	-	±	-	0.075	±	0.023	0.305	±	0.072
8-9	4042	1.77	±	0.6				2.25	±	0.67	200	±	21	225	±	23	4.47	±	0.49	-	±	-	0.163	±	0.029	546	±	58	387000	±	48000	4.35	±	0.31	0.0162	±	0.0074	5.96	±	0.6	0.034	±	0.019	0.148	±	0.023	2.07	±	0.23
10-8	4041	6.07	±	0.67				-	±	-	167	±	20	241	±	36	2.17	±	0.7	-	±	-	0.157	±	0.068	490	±	71	412000	±	58000	3.36	±	0.41	0.022	±	0.029	6.13	±	0.38	0.0154	±	0.0075	0.203	±	0.079	1.43	±	0.5
7-13	4038	3.45	±	0.68				2.8	±	1.8	103	±	21	241	±	46	5	±	1.7	0.8	±	1.15	0.197	±	0.069	257	±	46	460000	±	140000	1.97	±	0.2	0.0082	±	0.0074	4.78	±	0.45	0.021	±	0.019	0.103	±	0.067	0.82	±	0.18
7-8	4032	8.1	±	1.9				2.53	±	0.45	479	±	27	308	±	18	4.03	±	0.51	0.152	±	0.071	0.382	±	0.078	1231	±	97	410000	±	31000	3.04	±	0.37	0.149	±	0.027	8.07	±	0.75	0.237	±	0.057	0.877	±	0.096	6.17	±	0.43
7-8	4032	6.7	±	1.6				2	±	1.1	255	±	42	275	±	54	4.9	±	0.95	-	±	-	0.235	±	0.096	890	±	150	451000	±	46000	3.2	±	0.41	0.0121	±	0.0069	13.9	±	1.5	0.134	±	0.046	0.65	±	0.23	5.6	±	1.2
9-5	4031	5.42	±	0.59				2.33	±	0.55	140	±	13	235	±	17	3.09	±	0.35	-	±	-	0.122	±	0.028	494	±	47	369000	±	20000	2.25	±	0.2	0.069	±	0.022	8.8	±	0.67	0.073	±	0.015	0.376	±	0.055	3.04	±	0.38
10-12	4027	3.96	±	0.51				0.53	±	0.75	163.4	±	9.1	223	±	18	3.78	±	0.55	-	±	-	0.175	±	0.027	575	±	44	375000	±	31000	7.13	±	0.42	0.0031	±	0.0025	5	±	0.36	0.0267	±	0.0068	0.215	±	0.04	2.32	±	0.27
10-7	4027	3.23	±	0.47				-	±	-	123	±	14	231	±	25	2.16	±	0.43	-	±	-	0.147	±	0.041	286	±	29	396000	±	32000	2.13	±	0.28	0.028	±	0.013	4.12	±	0.42	0.035	±	0.011	0.104	±	0.033	1.3	±	0.24
9-2	4026	5.39	±	0.79				-	±	-	158	±	17	226	±	15	2.78	±	0.49	-	±	-	0.145	±	0.044	305	±	31	384000	±	43000	4.27	±	0.44	0.017	±	0.01	8.09	±	0.71	0.042	±	0.016	0.128	±	0.053	1.66	±	0.29
9-4	4019	4.7	±	0.94				1.77	±	0.7	173	±	13	245	±	28	7.2	±	2.1	0.34	±	0.2	0.33	±	0.25	464	±	49	369000	±	30000	2.85	±	0.26	0.09	±	0.1	8.8	±	1.2	0.12	±	0.095	0.287	±	0.099	2.81	±	0.78
8-2	4018	5.58	±	0.99				3.4	±	1.2	190	±	31	234	±	29	4.18	±	0.81	-	±	-	0.179	±	0.05	570	±	81	363000	±	38000	3.62	±	0.57	0.02	±	0.014	11.8	±	1.2	0.045	±	0.018	0.265	±	0.063	2.96	±	0.5
7-5	4014	5.5	±	0.59				0.91	±	0.51	72.5	±	7.9	222	±	18	1.95	±	0.48	-	±	-	0.126	±	0.018	160	±	13	394000	±	32000	1.564	±	0.085	-	±	-	1.55	±	0.12	0.0053	±	0.0038	0.043	±	0.017	0.432	±	0.075
8-10	4010	10.1	±	1.7				0.98	±	0.38	243	±	12	240	±	19	4.12	±	0.52	-	±	-	0.198	±	0.022	633	±	53	363000	±	36000	3.08	±	0.21	0.0045	±	0.0036	4.2	±	0.37	0.042	±	0.012	0.186	±	0.03	2.79	±	0.34
4-5	4010	6.05	±	0.78				3.49	±	0.71	70.2	±	5.9	236	±	23	2.36	±	0.58	-	±	-	0.088	±	0.035	116	±	11	371000	±	36000	0.465	±	0.071	-	±	-	0.76	±	0.12	-	±	-	0.052	±	0.019	0.277	±	0.044
5-15	4007	4.11	±	0.86				2.21	±	0.66	202	±	23	194	±	26	4.5	±	0.84	0.21	±	0.12	0.245	±	0.055	604	±	47	354000	±	48000	6.99	±	0.53	0.457	±	0.072	8.4	±	1.1	0.361	±	0.096	0.333	±	0.086	2.8	±	0.21
8-12	4006	6.18	±	0.88				2.7	±	1.9	192	±	14	340	±	54	3.1	±	1.4	-	±	-	0.197	±	0.054	570	±	82	433000	±	73000	1.01	±	0.14	-	±	-	4.59	±	0.65	0.062	±	0.018	0.89	±	0.21	3.6	±	1.1
6-8	4005	5.01	±	0.99				5.5	±	4.3	64.7	±	9.7	261	±	43	3.7	±	0.9	-	±	-	0.147	±	0.044	279	±	42	480000	±	100000	1.13	±	0.11	0.083	±	0.024	6.11	±	0.98	0.138	±	0.042	0.365	±	0.066	1.6	±	0.32
8-15	4005	5.5	±	0.95				-	±	-	255	±	23	227	±	19	8.6	±	1	-	±	-	0.144	±	0.023	601	±	57	347000	±	24000	1.01	±	0.11	0.0101	±	0.0043	7.5	±	0.59	0.081	±	0.012	0.441	±	0.064	3.75	±	0.4
6-9	4003	12.8	±	1.5				1	±	0.32	188	±	16	258	±	29	4.9	±	5.7	-	±	-	0.239	±	0.037	1140	±	150	412000	±	39000	1.97	±	0.19	0.0121	±	0.0073	9.5	±	1.1	0.163	±	0.033	0.92	±	0.15	8.7	±	1.5
5-3	4002	2.41	±	0.89				-	±	-	156	±	21	255	±	27	3.1	±	0.94	-	±	-	0.167	±	0.033	509	±	77	389000	±	46000	3.04	±	0.32	0.0098	±	0.0044	6.8	±	0.96	0.0407	±	0.0087	0.209	±	0.068	2.4	±	0.38
4-2	3999	4.2	±	1.4				5.1	±	4.3	74.2	±	4.9	249	±	17	3.18	±	0.6	0.172	±	0.089	0.155	±	0.025	301	±	15	379000	±	24000	1.29	±	0.11	0.034	±	0.012	1.66	±	0.15	0.03	±	0.013	0.307	±	0.04	1.43	±	0.2
6-14	3999	4.59	±	0.95				1.45	±	0.88	120	±	11	238	±	19	3.44	±	0.92	-	±	-	0.132	±	0.05	358	±	33	341000	±	36000	0.84	±	0.12	0.0113	±	0.0071	1.5	±	0.14	0.024	±	0.011	0.234	±	0.043	1.77	±	0.22
10-10	3992	8.8	±	1				-	±	-	91	±	11	203	±	13	1.83	±	0.34	-	±	-	0.099	±	0.023	378	±	34	363000	±	20000	0.65	±	0.15	0.017	±	0.011	2.04	±	0.18	0.0074	±	0.006	0.118	±	0.048	1.06	±	0.19
8-14	3992	2.82	±	0.46				1.65	±	0.5	231	±	21	332	±	59	10.5	±	0.71	0.35	±	0.18	0.185	±	0.032	689	±	59	431000	±	48000	2.64	±	0.4	0.0208	±	0.0083	5.97	±	0.82	0.145	±	0.021	0.87	±	0.18	5.19	±	0.71
7-7	3991	13.4	±	0.94				1.3	±	0.87	190	±	15	266	±	47	4.6	±	1.5	-	±	-	0.159	±	0.06	497	±	92	390000	±	54000	2.32	±	0.3	0.069	±	0.087	10.8	±	1.2	0.04	±	0.017	0.13	±	0.067	2.51	±	0.55
4-13	3991	5.6	±	1.7				-	±	-	195	±	16	244	±	16	3.45	±	0.4	-	±	-	0.123	±	0.017	466	±	43	374000	±	29000	2.41	±	0.21	0.0168	±	0.005	8.6	±	0.87	0.071	±	0.012	0.568	±	0.084	3.22	±	0.41
9-10	3990	4.89	±	0.6				-	±	-	142.5	±	9.7	247	±	25	2.25	±	0.56	-	±	-	0.122	±	0.023	372	±	27	371000	±	21000	1.55	±	0.1	0.0043	±	0.0021	4.96	±	0.37	0.0387	±	0.009	0.422	±	0.049	2.64	±	0.28
5-2	3989	3.32	±	0.81				0.78	±	0.41	153	±	12	285	±	36	5.9	±	1	-	±	-	0.132	±	0.025	514	±	83	413000	±	45000	2.21	±	0.25	0.0069	±	0.005	7.22	±	0.63	0.095	±	0.025	0.56	±	0.11	3.9	±	0.67
6-5	3987	9.23	±	0.87				0.72	±	0.42	142	±	11	239	±	17	2.49	±	0.55	-	±	-	0.138	±	0.025	529	±	29	343000	±	21000	1.93	±	0.11	0.0045	±	0.0023	5.32	±	0.33	0.0343	±	0.0056	0.343	±	0.056	2.66	±	0.32
5-8	3981	3.55	±	0.66				0.7	±	0.3	77.1	±	5.5	252	±	22	1.58	±	0.38	-	±	-	0.097	±	0.015	202	±	19	379000	±	29000	0.988	±	0.096	-	±	-	2.83	±	0.29	0.0114	±	0.0046	0.26	±	0.033	1.32	±	0.17
5-5	3981	2.43	±	0.52				2.7	±	1.4	190	±	18	239	±	18	2.39	±	0.58	-	±	-	0.167	±	0.022	704	±	59	346000	±	35000	3.55	±	0.34	0.0043	±	0.0031	8.06	±	0.61	0.052	±	0.017	0.431	±	0.064	4.17	±	0.4
8-5	3980	3.68	±	0.68				-	±	-	164	±	18	238	±	23	3	±	0.96	-	±	-	0.111	±	0.03	424	±	22	351000	±	29000	2.79	±	0.3	0.038	±	0.017	8.41	±	0.69	0.098	±	0.024	0.213	±	0.05	2.45	±	0.35
5-1	3976	3.39	±	0.83				1.12	±	0.29	163	±	12	233	±	21	3.57	±	0.63	-	±	-	0.254	±	0.028	1400	±	110	357000	±	23000	0.857	±	0.068	0.031	±	0.014	2.96	±	0.25	0.084	±	0.016	0.827	±	0.09	7.02	±	0.58
9-11	3972	4.84	±	0.8				1.56	±	0.35	225	±	21	234	±	22	2.76	±	0.46	0.16	±	0.13	0.166	±	0.031	508	±	55	376000	±	34000	2.71	±	0.32	0.021	±	0.011	10	±	1.2	0.0484	±	0.0096	0.199	±	0.029	2.32	±	0.3
10-14	3964	3.97	±	0.54				1.09	±	0.41	110	±	13	249	±	38	6.4	±	1.7	0.39	±	0.12	0.276	±	0.069	1480	±	180	417000	±	79000	0.71	±	0.1	0.0229	±	0.0098	1.47	±	0.19	0.176	±	0.042	1.99	±	0.29	9.8	±	1.1
10-15	3964	8.9	±	2				5	±	3	195	±	21	261	±	40	5.5	±	1.7	-	±	-	0.172	±	0.048	560	±	94	367000	±	55000	1.88	±	0.21	0.024	±	0.014	12.1	±	2.5	0.052	±	0.023	0.299	±	0.071	3.55	±	0.88
7-3	3955	6.9	±	1.4				2.93	±	0.94	143	±	26	317	±	85	1.01	±	0.81	-	±	-	0.17	±	0.045	660	±	130	391000	±	54000	1.82	±	0.37	0.035	±	0.017	2.82	±	0.38	0.036	±	0.024	0.43	±	0.14	2.3	±	0.4
10-5	3948	1.97	±	0.57				2.52	±	0.55	116.6	±	9.9	266	±	24	4.57	±	0.55	0.161	±	0.086	0.259	±	0.039	371	±	24	401000	±	27000	3.49	±	0.24	0.76	±	0.18	8.2	±	1.6	0.86	±	0.2	0.62	±	0.15	3.63	±	0.71
6-6	3943	6.73	±	0.97				1.2	±	0.65	117	±	15	270	±	60	3.7	±	0.92	-	±	-	0.143	±	0.046	463	±	65	467000	±	50000	2.38	±	0.36	0.0061	±	0.006	14.6	±	6.7	0.067	±	0.014	0.304	±	0.084	3.35	±	0.67
9-14	3939	5.1	±	1.1				-	±	-	102.8	±	9.3	245	±	14	3.18	±	0.54	-	±	-	0.136	±	0.025	297	±	27	396000	±	36000	0.92	±	0.12	-	±	-	1.55	±	0.13	0.0178	±	0.0076	0.264	±	0.049	1.12	±	0.14
10-6	3936	5.92	±	0.84				-	±	-	273	±	30	232	±	25	2.74	±	0.6	-	±	-	0.159	±	0.037	587	±	64	349000	±	51000	2.9	±	0.23	0.023	±	0.019	7.5	±	1.1	0.052	±	0.015	0.293	±	0.061	2.99	±	0.37
9-13	3936	4.4	±	0.62				0.97	±	0.61	370	±	31	238	±	23	4.32	±	0.76	-	±	-	0.346	±	0.043	2240	±	210	404000	±	42000	3.88	±	0.31	0.0352	±	0.0082	9.8	±	1.1	0.411	±	0.053	0.727	±	0.097	13.5	±	1.2
5-4	3926	5.78	±	0.95				-	±	-	139.3	±	9.2	235	±	16	2.42	±	0.46	-	±	-	0.124	±	0.017	401	±	27	396000	±	26000	2.65	±	0.15	0.0078	±	0.0027	8.75	±	0.62	0.0613	±	0.009	0.109	±	0.019	1.64	±	0.12
9-3	3919	3.34	±	0.75				-	±	-	110.7	±	8.3	249	±	16	4.86	±	0.64	-	±	-	0.115	±	0.02	371	±	24	388000	±	21000	1.7	±	0.14	0.0068	±	0.0034	8.26	±	0.58	0.059	±	0.016	0.391	±	0.047	3.14	±	0.24
6-11	3918	7.1	±	1				2.42	±	0.82	185	±	13	229	±	18	3.24	±	0.43	-	±	-	0.129	±	0.02	487	±	34	358000	±	25000	2.6	±	0.17	0.0077	±	0.0026	5.91	±	0.41	0.031	±	0.0091	0.233	±	0.036	2.35	±	0.23
7-1	3897	4.25	±	0.92				8.5	±	3.2	106.7	±	9.4	222	±	22	3.62	±	0.95	-	±	-	0.148	±	0.027	496	±	32	332000	±	26000	2.01	±	0.18	0.0078	±	0.0043	7.62	±	0.6	0.053	±	0.016	0.412	±	0.078	3	±	0.41
4-8	3895	5.2	±	1.4				5.9	±	2	282	±	19	251	±	16	2.97	±	0.38	0.241	±	0.089	0.268	±	0.039	1230	±	100	369000	±	34000	10	±	0.55	0.035	±	0.012	19.7	±	1.6	0.068	±	0.012	0.799	±	0.093	6.02	±	0.59
4-12	3883	4.04	±	0.65				0.83	±	0.33	121.4	±	8.2	293	±	32	1.67	±	0.45	-	±	-	0.164	±	0.025	550	±	33	396000	±	28000	2.62	±	0.18	-	±	-	3.16	±	0.23	0.0213	±	0.0074	0.258	±	0.045	2.35	±	0.2
5-11	3882	1.99	±	0.64				2.6	±	1.8	102	±	19	350	±	120	2.2	±	1.5	-	±	-	0.206	±	0.059	710	±	170	534000	±	40000	2.81	±	0.26	-	±	-	3.54	±	0.38	0.017	±	0.01	0.39	±	0.13	3.12	±	0.75
6-12	3853	2.9	±	2.2				0.81	±	0.6	119.9	±	9.3	249	±	22	2.14	±	0.7	-	±	-	0.134	±	0.022	303	±	32	389000	±	46000	0.93	±	0.11	0.003	±	0.0026	2.1	±	0.27	0.0166	±	0.0089	0.256	±	0.063	1.27	±	0.22
10-11	3825	2.8	±	1				-	±	-	230	±	17	230	±	18	2.34	±	0.43	-	±	-	0.165	±	0.024	660	±	65	361000	±	26000	3.56	±	0.25	0.0037	±	0.0028	13.05	±	0.93	0.0515	±	0.0099	0.303	±	0.056	3.45	±	0.41
5-7	3800	3.39	±	0.63				1.01	±	0.38	245	±	16	251	±	17	3.19	±	0.42	-	±	-	0.143	±	0.021	527	±	52	386000	±	32000	4.7	±	0.29	0.0109	±	0.0042	6.77	±	0.56	0.0176	±	0.0055	0.103	±	0.024	1.73	±	0.16
9-7	3757	4.42	±	0.61				3.6	±	1	700	±	120	450	±	94	9	±	1.3	0.57	±	0.1	0.324	±	0.048	1440	±	310	395000	±	76000	2.67	±	0.28	0.245	±	0.084	7.3	±	1.1	0.219	±	0.094	0.88	±	0.1	5.66	±	0.77
8-4	3741	17.8	±	7.3				4.16	±	0.55	741	±	56	274	±	28	2.01	±	0.41	-	±	-	0.356	±	0.05	1440	±	110	369000	±	27000	6.58	±	0.48	0.0026	±	0.0029	5.21	±	0.41	0.0257	±	0.0068	0.099	±	0.018	3.53	±	0.43
4-11	3732	2.77	±	0.46				-	±	-	227	±	20	250	±	36	3.14	±	0.82	-	±	-	0.182	±	0.054	659	±	54	371000	±	47000	4.58	±	0.46	0.0034	±	0.0027	5.92	±	0.66	0.038	±	0.014	0.159	±	0.044	2.76	±	0.44
4-15	3717	4.95	±	0.66				3.32	±	0.58	173	±	17	230	±	24	7.3	±	1	0.5	±	0.22	0.334	±	0.063	580	±	55	407000	±	49000	1.9	±	0.22	0.044	±	0.023	9.6	±	1.2	0.075	±	0.021	0.233	±	0.036	2.97	±	0.38
7-6	3335	10.1	±	1.2				2	±	1.1	255	±	42	275	±	54	4.9	±	0.95	-	±	-	0.235	±	0.096	890	±	150	451000	±	46000	3.2	±	0.41	0.0121	±	0.0069	13.9	±	1.5	0.134	±	0.046	0.65	±	0.23	5.6	±	1.2
10-3	No Age	3.5	±	1.4				1.36	±	0.68	126	±	12	228	±	15	3.2	±	1	-	±	-	0.158	±	0.022	692	±	40	373000	±	28000	0.88	±	0.1	0.0043	±	0.0024	1.87	±	0.12	0.0338	±	0.0071	0.38	±	0.049	2.55	±	0.27
10-2		5.13	±	0.81				1.55	±	0.66	346	±	42	259	±	31	3.5	±	1.1	-	±	-	0.215	±	0.043	784	±	89	390000	±	43000	3.54	±	0.4	0.0064	±	0.0036	8.8	±	1.3	0.053	±	0.016	0.296	±	0.083	3.49	±	0.54
Rejects - nist610 reduced
Sample ID	Age (Ma)	[Ti]-KL reduced (2 s.e.)						[Al] (± 2*intSE) (ppm)			[P] (± 2*intSE) (ppm)			[Sc] (± 2*intSE) (ppm)			[Ti] -Nist610 reduced (± 2*intSE) (ppm)			[Fe] (± 2*intSE) (ppm)			[Sr] (± 2*intSE) (ppm)			[Y] (± 2*intSE) (ppm)			[Zr] (± 2*intSE) (ppm)			[Nb] (± 2*intSE) (ppm)			[La] (± 2*intSE) (ppm)			[Ce] (± 2*intSE) (ppm)			[Pr] (± 2*intSE) (ppm)			[Sm] (± 2*intSE) (ppm)			[Eu] (± 2*intSE) (ppm)
4-4	4129	11.8	±	1.8				10.6	±	2.1	165	±	61	242	±	42	8.4	±	1.9	-	±	-	0.47	±	0.14	1590	±	490	450000	±	130000	8.8	±	1.5	0.55	±	0.35	18.2	±	5.9	0.76	±	0.51	8.4	±	2.5	1.21	±	0.49
4-14	4050	1.17	±	0.6				1.81	±	0.42	25.7	±	4.4	257	±	56	-	±	-	-	±	-	0.083	±	0.05	53	±	11	435000	±	46000	1.31	±	0.22	-	±	-	0.443	±	0.059	-	±	-	0.092	±	0.066	0.058	±	0.05
5-6	3938	12.2	±	2.5				20	±	6.1	291	±	25	238	±	18	8.5	±	1.4	1.07	±	0.16	0.385	±	0.037	1420	±	140	365000	±	32000	4.43	±	0.3	0.0262	±	0.0068	14.2	±	1.4	0.108	±	0.021	7	±	0.96	0.291	±	0.042
5-12	4034	47	±	17				180	±	90	400	±	33	225	±	20	29	±	11	34	±	15	2.58	±	0.38	2030	±	160	387000	±	29000	7.32	±	0.74	27.5	±	7.1	122	±	28	11.1	±	2.8	33.9	±	6.9	6	±	1.5
5-13	3989	10.1	±	1.3				1.67	±	0.55	396	±	30	261	±	27	7.18	±	0.85	-	±	-	0.233	±	0.038	1127	±	92	405000	±	31000	3.42	±	0.22	0.057	±	0.049	17	±	1.2	0.133	±	0.024	6.45	±	0.69	0.328	±	0.052
6-15	3902	8.79	±	0.99				25	±	0.31	183	±	33	250	±	17	6.27	±	0.35	-	±	-	0.246	±	0.055	525	±	98	447000	±	21000	8.8	±	0.42	0.172	±	0.0026	9.2	±	0.38	0.225	±	0.0093	2.46	±	0.33	0.233	±	0.072
7-2	3449	68	±	53				550	±	230	323	±	28	205	±	49	57	±	11	5.8	±	4.1	2.13	±	0.5	810	±	170	294000	±	75000	3.17	±	0.72	31.2	±	9.5	93	±	26	8.8	±	3.1	16.7	±	2.6	3.9	±	1.1
7-4	4063	-	±	-				770	±	600	249	±	28	329	±	41	8.8	±	2.3	4.5	±	5.3	0.42	±	0.13	920	±	130	418000	±	50000	1.84	±	0.45	2.21	±	0.37	18.4	±	4	1.42	±	0.52	7.5	±	1.1	1.63	±	0.39
7-14	3924	9.3	±	1.8				420	±	820	66	±	13	280	±	100	5.5	±	2.1	0.27	±	0.11	0.205	±	0.066	630	±	170	363000	±	71000	3.3	±	0.64	0.022	±	0.012	3.35	±	0.87	0.038	±	0.017	1.67	±	0.69	0.28	±	0.12
8-3	3963	22.2	±	3.8				5.3	±	1.2	462	±	37	294	±	31	14.9	±	3.7	0.26	±	0.14	0.283	±	0.042	909	±	87	355000	±	44000	3.82	±	0.35	0.198	±	0.033	27.2	±	1.8	0.354	±	0.082	5.7	±	0.52	0.94	±	0.1
8-13	4003	16	±	1.7				3.58	±	0.94	226	±	11	224	±	16	170	±	330	1.06	±	0.31	0.354	±	0.032	1480	±	120	339000	±	34000	1.6	±	0.15	0.45	±	0.11	11.9	±	1.3	0.402	±	0.054	8.5	±	1	0.83	±	0.12
9-6	4083	7.8	±	1.8				14	±	8.3	126	±	13	241	±	31	6.9	±	2.3	2.4	±	2.6	0.246	±	0.058	523	±	82	385000	±	66000	1.68	±	0.15	5.5	±	3.4	16.1	±	3.8	1.07	±	0.53	3.37	±	0.22	0.433	±	0.043
10-13	4027	66	±	12				107	±	64	69	±	11	227	±	33	17.9	±	4.3	5.4	±	8.4	0.36	±	0.18	175	±	48	404000	±	63000	1.78	±	0.33	3.4	±	1.8	11.1	±	5.8	1.05	±	0.61	2.9	±	1.5	0.58	±	0.28
9-1	4012	3.3	±	1				3.2	±	1.5	331	±	24	268	±	40	7.4	±	1.4	-	±	-	0.18	±	0.038	678	±	71	348000	±	42000	1.33	±	0.23	0.022	±	0.018	7.39	±	0.9	0.074	±	0.019	0.39	±	0.22	4.36	±	0.52
7-12	3999	5.5	±	1.1				-	±	-	225	±	28	221	±	19	4.39	±	0.28	-	±	-	0.213	±	0.049	1180	±	110	363000	±	39000	1.41	±	0.15	0.0073	±	0.0044	8.77	±	0.92	0.142	±	0.03	0.369	±	0.05	7.4	±	1.3
7-15	3995	6.91	±	0.86				-	±	-	267	±	19	230	±	15	6.53	±	0.7	-	±	-	0.162	±	0.032	771	±	49	359000	±	28000	2.76	±	0.23	0.0054	±	0.0039	12.43	±	0.94	0.062	±	0.0079	0.252	±	0.037	4.44	±	0.38
8-7	3936	4.26	±	0.75				6.7	±	3.2	374	±	33	257	±	21	4.22	±	0.65	-	±	-	0.258	±	0.029	1450	±	140	377000	±	28000	2.39	±	0.29	0.0093	±	0.0036	5.17	±	0.43	0.067	±	0.012	0.718	±	0.082	5.22	±	0.59
10-4	4094	7.13	±	0.99				16.7	±	5.5	178	±	27	259	±	45	5.24	±	0.78	0.5	±	0.2	0.277	±	0.088	1180	±	160	410000	±	46000	3.1	±	0.67	0.0172	±	0.0092	9.42	±	0.9	0.068	±	0.023	0.55	±	0.14	6.1	±	1.4
Rejection Criteria								>10 ppm*												>1 ppm															>5 ppm
Values that caused the analyses to be rejected
*Greater emphasis has been placed on [Fe], [La] and Th/U values
Kuehl lake values (Similar to 91500 zircon)
								[Al] (± 2*intSE) (ppm)			[P] (± 2*intSE) (ppm)			[Sc] (± 2*intSE) (ppm)			[Ti] -Nist610 reduced (± 2*intSE) (ppm)			[Sr] (± 2*intSE) (ppm)			[Y] (± 2*intSE) (ppm)			[Zr] (± 2*intSE) (ppm)			[Nb] (± 2*intSE) (ppm)			[La] (± 2*intSE) (ppm)			[Ce] (± 2*intSE) (ppm)			[Pr] (± 2*intSE) (ppm)			[Sm] (± 2*intSE) (ppm)			[Eu] (± 2*intSE) (ppm)			[Gd] (± 2*intSE) (ppm)
Output_1_1								4.3	±	1.1	33	±	4.7	204	±	20	4.7	±	1.6	0.101	±	0.03	162	±	15	362000	±	71000	0.98	±	0.24	0.0052	±	0.0077	2.78	±	0.74	0.0135	±	0.0078	0.312	±	0.056	0.67	±	0.21	2.62	±	0.46
Output_1_2								3.04	±	0.9	31.4	±	3.7	241	±	18	4.67	±	0.66	0.09	±	0.022	180	±	14	391000	±	39000	0.973	±	0.088	0.0035	±	0.0023	2.92	±	0.32	0.0151	±	0.0057	0.302	±	0.043	0.8	±	0.13	3.19	±	0.33
Output_1_20								3.2	±	0.83	31.1	±	4.2	213	±	29	4.61	±	0.85	0.092	±	0.025	158	±	12	371000	±	35000	0.827	±	0.094	0.0029	±	0.0032	2.71	±	0.29	0.0136	±	0.0089	0.285	±	0.036	0.68	±	0.14	2.57	±	0.45
Output_1_26								2.73	±	0.8	25.4	±	4.3	223	±	39	3.79	±	0.81	0.095	±	0.045	130	±	17	365000	±	34000	0.76	±	0.12		±		2.2	±	0.39	0.017	±	0.013	0.24	±	0.042	0.53	±	0.11	2.13	±	0.33
Output_1_32								3.37	±	0.68	30.8	±	4.9	227	±	17	3.29	±	0.59	0.0602	±	0.0095	120.3	±	9.5	386000	±	19000	0.685	±	0.073		±		2.09	±	0.18	0.0106	±	0.0044	0.237	±	0.046	0.454	±	0.088	1.93	±	0.22
Output_1_38								3.65	±	0.74	26.7	±	4	236	±	35	4.57	±	0.74	0.09	±	0.03	140	±	18	388000	±	37000	0.774	±	0.086	0.0023	±	0.0018	2.35	±	0.25	0.015	±	0.0057	0.218	±	0.063	0.581	±	0.098	2.24	±	0.39
Output_1_44								3.99	±	0.8	31.5	±	4.9	220	±	25	3.39	±	0.9	0.073	±	0.026	154	±	24	371000	±	30000	0.744	±	0.044		±		2.4	±	0.2	0.0152	±	0.0086	0.299	±	0.099	0.69	±	0.11	2.66	±	0.41
Output_1_50								3.71	±	0.49	28.8	±	3.9	223	±	25	4.14	±	0.54	0.101	±	0.027	158	±	17	407000	±	34000	0.756	±	0.098		±		2.53	±	0.21	0.0141	±	0.0057	0.316	±	0.046	0.616	±	0.091	2.72	±	0.37
Output_1_56								3.61	±	0.57	28.7	±	3	221	±	20	4.06	±	0.37	0.071	±	0.014	156	±	12	377000	±	32000	0.77	±	0.075		±		2.68	±	0.21	0.014	±	0.0053	0.281	±	0.046	0.68	±	0.091	2.58	±	0.28
Output_1_62								3.31	±	0.49	32.9	±	2.1	207	±	11	3.99	±	0.48	0.069	±	0.012	152.1	±	8.7	374000	±	25000	0.792	±	0.046		±		2.83	±	0.23	0.0179	±	0.0054	0.323	±	0.036	0.745	±	0.085	2.79	±	0.28
Output_1_68								2.99	±	0.56	29.9	±	2.7	212	±	16	4.39	±	0.42	0.076	±	0.015	177	±	13	379000	±	33000	0.874	±	0.085		±		2.83	±	0.22	0.0269	±	0.0076	0.361	±	0.044	0.78	±	0.1	3.13	±	0.43
Output_1_74								3.19	±	0.49	30	±	5.1	216	±	19	4.3	±	1	0.084	±	0.024	186	±	21	392000	±	47000	0.91	±	0.09		±		3.15	±	0.24	0.021	±	0.011	0.369	±	0.063	0.76	±	0.17	2.87	±	0.36
Output_1_80								5	±	0.88	27.6	±	4.2	197	±	24	3.71	±	0.56	0.071	±	0.019	168	±	19	369000	±	54000	0.71	±	0.12		±		2.74	±	0.33	0.013	±	0.005	0.292	±	0.056	0.72	±	0.13	2.74	±	0.38
Output_1_86								5.1	±	1.1	29.5	±	3	215	±	13	4.03	±	0.43	0.085	±	0.013	183.4	±	9.3	380000	±	23000	0.902	±	0.055		±		3.01	±	0.23	0.0176	±	0.0056	0.343	±	0.047	0.9	±	0.11	3.09	±	0.34
Output_1_92								4.62	±	0.82	29.4	±	3.2	223	±	19	4.19	±	0.47	0.074	±	0.014	178	±	16	385000	±	23000	0.839	±	0.063		±		2.96	±	0.22	0.0182	±	0.0056	0.335	±	0.043	0.748	±	0.064	2.89	±	0.23
Output_1_98								4.03	±	0.36	28.3	±	2.9	224	±	18	4.19	±	0.65	0.082	±	0.017	163	±	12	399000	±	29000	0.824	±	0.063		±		2.84	±	0.18	0.0127	±	0.0053	0.329	±	0.045	0.78	±	0.1	2.98	±	0.27
Output_1_104								3.78	±	0.54	30.3	±	4.4	230	±	23	4.32	±	0.44	0.098	±	0.02	170.1	±	9.2	409000	±	27000	0.855	±	0.079		±		2.79	±	0.24	0.0167	±	0.0049	0.315	±	0.049	0.71	±	0.13	3.02	±	0.35
Output_1_110								3.43	±	0.35	24.8	±	3.4	211	±	17	4.39	±	0.45	0.07	±	0.011	154	±	12	394000	±	29000	0.758	±	0.07	0.0032	±	0.002	2.69	±	0.19	0.0195	±	0.0065	0.254	±	0.029	0.72	±	0.11	2.55	±	0.2
Output_1_116								3.17	±	0.54	29	±	2.4	211	±	16	3.97	±	0.49	0.084	±	0.016	145.3	±	9.4	370000	±	25000	0.74	±	0.069	0.0032	±	0.0022	2.45	±	0.18	0.0195	±	0.0051	0.272	±	0.031	0.581	±	0.057	2.31	±	0.22
Output_1_125								2.87	±	0.49	23.8	±	3.9	227	±	30	3.42	±	0.62	0.073	±	0.014	125	±	13	366000	±	30000	0.685	±	0.091	0	±	0.0011	2.25	±	0.2	0.0066	±	0.0044	0.286	±	0.028	0.566	±	0.078	2.17	±	0.21
Output_1_126								4.39	±	0.45	20.9	±	3.3	223	±	17	4.46	±	0.41	0.097	±	0.018	161	±	10	403000	±	28000	0.827	±	0.084		±		2.69	±	0.17	0.0138	±	0.0048	0.337	±	0.046	0.71	±	0.1	2.8	±	0.31
Average								3.68952			28.7524			219.238			4.12286			0.0826762			158.152			382762			0.80881			0.0029			2.66143			0.0157857			0.300286			0.686714			2.66571
2 s.e.								0.289416			1.29402			4.47296			0.177287			0.00512841			7.86535			6068.25			0.0360757			0.00109171			0.11979			0.00176683			0.017291			0.0439101			0.148843
91500 Working values measured using an LA-ICP MS (Weidenbeck et al., 2004)																							140						0.79
Wiedenbeck, M., Hanchar, J.M., Peck, W.H., Sylvester, P., Valley, J., Whitehouse, M., Kronz, A., Morishita, Y., Nasdala, L., Fiebig, J. and Franchi, I., 2004. Further characterisation of the 91500 zircon crystal. Geostandards and Geoanalytical Research, 28(1), pp.9-39.
[truncated: 74 more columns]

## Sheet: Table 3
Supplementary table 3: SIMS measurements of Jack Hills Zircons and derived delta values
	SIMS analysis ID	207Pb/206Pb Age (Ma) (± 2 s.e.)			Concordance (%)	30/28 Si	1 s.e. (%)	18/16 O	1 s.e. (%)	δ30Si (2 s.e.)			δ18O (2 s.e.)
KIM-M3@8						0.0331125	0.0109228	0.00201586	0.0067807
KIM-M3@9						0.0331138	0.0107612	0.00201552	0.00577304
KIM-M3@7c						0.0331013	0.0097991	0.00201554	0.00645745
KIM-M3@8b						0.033097	0.00727122	0.00201539	0.00606184
KIM-M3@9b						0.0331009	0.0117799	0.00201598	0.0080776
JH_Loose4_26_06	7-8b@1	4032	±	32	101.832	0.0330958	0.00692809	0.0020184	0.00562369	-0.506666	±	0.138562	6.60671	±	0.112474
JH_Loose4_26_08	7-7@1	3991	±	32	101.8	0.0331103	0.00602962	0.00201901	0.00660387	-0.057445	±	0.120592	6.90584	±	0.132077
JH_Loose4_26_08	7-7@2	3991	±	32	101.8	0.0331141	0.00571114	0.00201895	0.00675665	0.063089	±	0.114223	6.87756	±	0.135133
JH_Loose4_28_02	7-5@1	4014	±	34	98.4305	0.0331016	0.0120991	0.00201832	0.00707797	-0.306127	±	0.241982	6.56355	±	0.141559
KIM-M3@10						0.0331081	0.0119829	0.00201633	0.00628764
KIM-M3@11						0.0331093	0.00870912	0.00201575	0.00522855
KIM-M3@12						0.0331038	0.006473	0.00201617	0.00601333
JH_Loose4_28_02	7-5@2	4014	±	34	98.4305	0.0331006	0.0058247	0.00201867	0.00833501	-0.314337	±	0.116494	6.69667	±	0.1667
JH_Loose4_28_09	7-4@1	4064	±	34	86.8602	0.0330883	0.00981054	0.00201974	0.00578781	-0.680532	±	0.196211	7.22992	±	0.115756
JH_Loose4_28_10	7-3@1	3956	±	35	101.694	0.0330985	0.00825293	0.00201943	0.00595128	-0.36784	±	0.165059	7.07416	±	0.119026
JH_Loose4_28_10	7-3@2	3956	±	35	101.694	0.033104	0.00882239	0.00201925	0.00672069	-0.197752	±	0.176448	6.98487	±	0.134414
JH_Loose4_28_10	7-3@3	3956	±	35	101.694	0.0331001	0.00829741	0.00201955	0.00843566	-0.311065	±	0.165948	7.1327	±	0.168713
JH_Loose4_31_06	7-2@1	3449	±	31	86.7208	0.0330956	0.00883033	0.00201755	0.00634924	-0.440695	±	0.176607	6.14061	±	0.126985
KIM-M3@13						0.0331013	0.00926826	0.00201541	0.00929103
KIM-M3@14						0.0331051	0.00629313	0.00201609	0.00844922
KIM-M3@15						0.0330958	0.00901	0.00201599	0.00756883
JH_Loose4_32_06	7-1@1	3897	±	38	100	0.0331043	0.00752657	0.00201834	0.00729455	-0.156131	±	0.150531	6.58637	±	0.145891
JH_Loose4_21_10	6-1@1	4047	±	52	100.074	0.0330914	0.00533647	0.00201925	0.00553091	-0.536557	±	0.106729	7.0373	±	0.110618
KIM-M3@16						0.0330946	0.0124058	0.00201616	0.00679697
KIM-M3@17						0.0331074	0.0106511	0.00201589	0.00512635
KIM-M3@18						0.0330941	0.00997377	0.00201554	0.00643573
JH_Loose4_19_05	6-2@3	4174	±	52	100.383	0.0331029	0.00606806	0.00201703	0.0067211	-0.164073	±	0.121361	5.93247	±	0.134422
JH_Loose4_19_02	6-3@1	4080	±	54	101.225	0.0331034	0.00683349	0.00202001	0.00676891	-0.142632	±	0.13667	7.40926	±	0.135378
JH_Loose4_15_06	6-5@1	3987	±	52	100.502	0.0330977	0.0110003	0.00201936	0.0086183	-0.300094	±	0.220006	7.0888	±	0.172366
JH_Loose4_15_06	6-5@2	3987	±	52	100.502	0.0331053	0.0108845	0.00201917	0.00707733	-0.066234	±	0.21769	6.99405	±	0.141547
KIM-M3@19						0.0330888	0.0109543	0.0020159	0.00656516
KIM-M3@20						0.0330889	0.00705741	0.0020156	0.00585938
KIM-M3@21						0.0330899	0.0106281	0.00201604	0.0073391
JH_Loose4_15_05	6-6@1	3943	±	56	103.553	0.033086	0.00691314	0.00201803	0.00625309	-0.629824	±	0.138263	6.44277	±	0.125062
JH_Loose4_13_10	6-7@1	4108	±	51	100.292	0.0330914	0.00711323	0.00201753	0.00912894	-0.456105	±	0.142265	6.19622	±	0.182579
JH_Loose4_13_03	6-8@1	4006	±	41	100.574	0.0330886	0.00681849	0.00201838	0.00728703	-0.530769	±	0.13637	6.61937	±	0.145741
KIM-M3@22						0.0330853	0.0102455	0.0020156	0.00639529
KIM-M3@23						0.033092	0.00888277	0.00201626	0.00788759
KIM-M3@24						0.0330825	0.00888817	0.00201553	0.00692452
JH_Loose4_13_02	6-9b@1	4004	±	42	100.175	0.0330988	0.00985608	0.00201842	0.00538098	-0.196627	±	0.197122	6.65818	±	0.10762
JH_Loose4_12_06	6-10@1	4182	±	39	97.6566	0.0330953	0.0106148	0.00201665	0.00591547	-0.295151	±	0.212296	5.78209	±	0.118309
JH_Loose4_12_06	6-10@2	4182	±	39	97.6566	0.0330904	0.00803984	0.00201673	0.00490066	-0.439911	±	0.160797	5.82178	±	0.0980133
JH_Loose4_25_08	7-10@1	4127	±	25	99.5154	0.033091	0.00780238	0.00201755	0.00651274	-0.415145	±	0.156048	6.22857	±	0.130255
JH_Loose4_26_04	7-9@1	4050	±	40	95.7531	0.0330854	0.00955513	0.00201865	0.00802543	-0.575031	±	0.191103	6.77376	±	0.160509
KIM-M3@25						0.0330856	0.00855323	0.00201574	0.00495046
KIM-M3@26						0.0330885	0.00633477	0.00201566	0.00659178
KIM-M3@27						0.0330888	0.00659547	0.00201591	0.00575606
JH_Loose4_12_01	6-10@3	3918	±	37	97.6566	0.0330947	0.00740542	0.00201787	0.00776439	-0.273195	±	0.148108	6.48284	±	0.155288
JH_Loose4_25_07	7-11@3	4241	±	23	98.0665	0.0330786	0.00764467	0.00201717	0.00529185	-0.748881	±	0.152893	6.13505	±	0.105837
JH_Loose4_25_07	7-11@4	4241	±	23	98.0665	0.0330927	0.00766025	0.0020165	0.00772851	-0.319168	±	0.153205	5.80462	±	0.15457
KIM-M3@28						0.0330958	0.00726159	0.00201524	0.00736976
KIM-M3@29						0.0330904	0.00939922	0.002015	0.00547469
KIM-M3@30						0.0330992	0.0099384	0.00201595	0.00578244
JH_Loose4_24_07	7-12@1	3999	±	21	100.252	0.0331035	0.00859036	0.00201823	0.00609151	0.0283172	±	0.171807	6.74011	±	0.12183
JH_Loose4_24_01	7-13@1	4039	±	25	100.348	0.0330788	0.00959084	0.00201726	0.0064945	-0.706376	±	0.191817	6.25932	±	0.12989
JH_Loose4_23_02	7-14b@1	3924	±	24	100.205	0.0330803	0.0081776	0.0020177	0.0055164	-0.655922	±	0.163552	6.48061	±	0.110328
KIM-M4@1						0.0330902	0.0104151	0.00201557	0.00605595
KIM-M4@2						0.0330802	0.00873747	0.00201512	0.00479045
KIM-M4@3						0.0330896	0.00846091	0.00201567	0.00808475
JH_Loose4_08_09 204 spikes	6-15@1	3903	±	39	97.3866	0.0330855	0.00844295	0.00201765	0.00706519	-0.468634	±	0.168859	6.5073	±	0.141304
JH_Loose4_09_07	6-14@1	3999	±	25	94.2486	0.0330925	0.0109538	0.00201792	0.00876223	-0.253466	±	0.219076	6.64028	±	0.175245
JH_Loose4_09_07	6-14@2	3999	±	25	94.2486	0.0330744	0.00956091	0.00201771	0.00615833	-0.792948	±	0.191218	6.53658	±	0.123167
JH_Loose4_10_08	6-13@1	4083	±	30	98.506	0.0330813	0.00533374	0.00201856	0.00698906	-0.581708	±	0.106675	6.96033	±	0.139781
JH_Loose4_10_08	6-13@2	4083	±	30	98.506	0.0330983	0.00911656	0.00201837	0.00577341	-0.0624975	±	0.182331	6.86407	±	0.115468
JH_Loose4_11_03	6-12@1	3854	±	42	102.503	0.033088	0.0086539	0.00201901	0.00562845	-0.368062	±	0.173078	7.18462	±	0.112569
KIM-M4@4						0.0330786	0.00674141	0.00201515	0.00755394
KIM-M4@5						0.0330946	0.00800048	0.0020154	0.00678589
KIM-M4@6						0.0330859	0.00910434	0.00201499	0.00668929
JH_Loose3_44_08	5-15@1	4008	±	40	101.096	0.0330819	0.0101434	0.00201742	0.00688579	-0.532228	±	0.202867	6.43134	±	0.137716
JH_Loose3_44_08	5-15@2	4008	±	40	101.096	0.0330925	0.00829519	0.00201764	0.00563449	-0.207943	±	0.165904	6.54051	±	0.11269
JH_Loose3_44_08	5-15@3	4008	±	40	101.096	0.0330891	0.00672186	0.00201763	0.00695599	-0.302858	±	0.134437	6.53307	±	0.13912
JH_Loose3_46_08	5-14@1	4093	±	45	101.323	0.0330909	0.00579612	0.00201727	0.00912447	-0.245748	±	0.115922	6.35492	±	0.182489
JH_Loose3_46_08	5-14@2	4093	±	45	101.323	0.0330736	0.00926544	0.00201727	0.0055757	-0.763801	±	0.185309	6.3574	±	0.111514
JH_Loose3_46_08	5-14@3	4093	±	45	101.323	0.0330956	0.0100107	0.00201734	0.00738968	-0.0919326	±	0.200214	6.38867	±	0.147794
KIM-M4@7						0.0330923	0.00822361	0.00201534	0.00661828
KIM-M4@8						0.0330887	0.00959357	0.00201515	0.00660705
KIM-M4@9						0.0330863	0.00960793	0.00201543	0.0073661
JH_Loose4_02_03	5-13@2	3990	±	30	104.912	0.0330642	0.0138799	0.00201708	0.008168	-1.01627	±	0.277598	6.18342	±	0.16336
JH_Loose4_02_03	5-13@3	3990	±	30	104.912	0.0330941	0.0074454	0.00201781	0.00705538	-0.106814	±	0.148908	6.54464	±	0.141108
JH_Loose4_03_01	5-12@1	4035	±	42	95.4151	0.0330832	0.00772428	0.00201557	0.00569057	-0.430237	±	0.154486	5.43567	±	0.113811
JH_Loose4_03_02	5-11@1	3882	±	46	101.446	0.0330816	0.00956357	0.00201885	0.00675855	-0.473171	±	0.191271	7.06116	±	0.135171
JH_Loose4_03_02	5-11@2	3882	±	46	101.446	0.033089	0.0109806	0.00201833	0.00677584	-0.24619	±	0.219611	6.80662	±	0.135517
KIM-M3@31						0.0330913	0.00899627	0.00201526	0.00672911
KIM-M3@32						0.033074	0.0113229	0.00201552	0.00595624
KIM-M3@33						0.0330788	0.0066644	0.00201568	0.00656862
JH_Loose4_03_08	5-10@2	4114	±	48	97.1804	0.0330761	0.00635851	0.00201626	0.00749191	-0.60897	±	0.12717	5.71475	±	0.149838
JH_Loose4_05_06	5-8@1	3981	±	50	102.236	0.033078	0.00721628	0.00201891	0.00681643	-0.541896	±	0.144326	7.03004	±	0.136328
JH_Loose4_05_06	5-8@2	3981	±	50	102.236	0.0330781	0.01053	0.00201851	0.00517314	-0.533144	±	0.210601	6.83357	±	0.103463
JH_Loose4_06_03	5-7@1	3800	±	56	99.4737	0.0330798	0.0134045	0.00201796	0.00746263	-0.478448	±	0.268091	6.5587	±	0.149253
KIM-M3@34						0.0330873	0.00984864	0.00201552	0.00711303
KIM-M3@35						0.0330739	0.00686444	0.00201554	0.00500631
KIM-M3@36						0.0330838	0.00979856	0.00201563	0.00622011
JH_Loose4_06_03	5-7@2	3800	±	56	100.345	0.0330812	0.0116623	0.00201772	0.00665484	-0.415932	±	0.233245	6.46628	±	0.133097
JH_Loose4_06_04	5-6@1	3938	±	56	102.59	0.0330924	0.00866567	0.00201718	0.00732056	-0.0710472	±	0.173313	6.19637	±	0.146411
JH_Loose4_06_05	5-5@1	3982	±	47	101.007	0.0330712	0.00962588	0.00201848	0.00762812	-0.707356	±	0.192518	6.84039	±	0.152562
JH_Loose4_06_05	5-5@2	3982	±	47	101.007	0.0330753	0.00820341	0.00201847	0.00724505	-0.577089	±	0.164068	6.83741	±	0.144901
JH_Loose4_06_06	5-4@1	3927	±	62	100.359	0.033088	0.00917955	0.00201827	0.00492624	-0.183544	±	0.183591	6.73619	±	0.0985247
KIM-W1@1						0.033101	0.00926849	0.00201656	0.00655091
KIM-W1@2						0.0330825	0.00927711	0.00201682	0.00527812
KIM-W1@3						0.0330859	0.00717182	0.00201629	0.0076742
JH_Loose4_06_07	5-3@1	4003	±	57	100.674	0.0330931	0.0107404	0.00201808	0.00772735	-0.00917217	±	0.214808	6.64242	±	0.154547
JH_Loose4_07_02	5-2@1	3990	±	57	96.9925	0.0330786	0.00936035	0.00201762	0.00482985	-0.435731	±	0.187207	6.41567	±	0.096597
JH_Loose4_07_02	5-2@2	3990	±	57	96.9925	0.0330794	0.00788191	0.00201713	0.00767004	-0.407329	±	0.157638	6.17106	±	0.153401
JH_Loose4_07_02	5-2@3	3990	±	57	96.9925	0.0330806	0.00709554	0.0020178	0.00606948	-0.366532	±	0.141911	6.50448	±	0.12139
KIM-W1@4						0.033079	0.00907253	0.00201624	0.00855805
KIM-W1@5						0.0330784	0.0078047	0.00201606	0.00489768
KIM-W1@6						0.0330723	0.00657312	0.00201606	0.00524751
JH_Loose3_43_01	4-1@1	4052	±	61	103.899	0.033092	0.00634235	0.00201682	0.00576282	0.00342119	±	0.126847	6.01775	±	0.115256
JH_Loose3_43_01	4-1@2	4052	±	61	103.899	0.0330841	0.0110204	0.00201681	0.00634866	-0.228761	±	0.220408	6.0113	±	0.126973
JH_Loose3_43_01	4-1@3	4052	±	61	103.899	0.0330891	0.0103122	0.0020164	0.00688302	-0.0745969	±	0.206243	5.80887	±	0.13766
JH_Loose3_43_01	4-1@4	4052	±	61	103.899	0.0330696	0.00815335	0.00201655	0.0077536	-0.657762	±	0.163067	5.88279	±	0.155072
JH_Loose3_42_05	4-2@1	3999	±	54	101.199	0.033086	0.00976568	0.00201782	0.00893785	-0.156849	±	0.195314	6.51639	±	0.178757
JH_Loose3_42_05	4-2@2	3999	±	54	101.199	0.0330817	0.0102494	0.00201817	0.00740429	-0.281716	±	0.204987	6.68558	±	0.148086
KIM-W1@7						0.0330836	0.0114329	0.00201594	0.00465136
KIM-W1@8						0.0330722	0.00932351	0.00201635	0.00481256
KIM-W1@9						0.0330816	0.0121394	0.0020164	0.00808232
JH_Loose3_38_05	4-4@1	4130	±	47	98.2082	0.0330715	0.0116684	0.00201739	0.00848127	-0.564147	±	0.233369	6.30205	±	0.169625
JH_Loose3_35_04	4-5@2	4010	±	53	97.9052	0.0330866	0.00927855	0.00201926	0.00677092	-0.0967847	±	0.185571	7.22938	±	0.135418
JH_Loose3_34_03	4-6@1	4097	±	42	98.9749	0.0330776	0.00685231	0.00201768	0.00691768	-0.364958	±	0.137046	6.44594	±	0.138354
JH_Loose3_34_03	4-6@2	4097	±	42	98.9749	0.0330719	0.00827728	0.002018	0.00608135	-0.530646	±	0.165546	6.60372	±	0.121627
KIM-M3@37						0.0330753	0.0074601	0.00201526	0.00765116
KIM-M3@38						0.0330719	0.00943745	0.00201572	0.00694165
KIM-M3@39						0.0330735	0.00879242	0.00201516	0.00619181
JH_Loose3_34_01	4-7@1	4143	±	48	100.242	0.033071	0.008343	0.00201777	0.00739878	-0.537958	±	0.16686	6.5146	±	0.147976
JH_Loose3_33_03	4-8@1	3896	±	42	100.232	0.0330851	0.00892543	0.00201787	0.00795082	-0.102625	±	0.178509	6.5672	±	0.159016
JH_Loose3_33_02	4-9@1	4086	±	46	100.123	0.0330789	0.0105198	0.00201752	0.00644951	-0.28555	±	0.210397	6.39304	±	0.12899
JH_Loose3_32_02	4-10@1	4064	±	38	100.813	0.0330854	0.00803798	0.00201812	0.00676454	-0.0829965	±	0.16076	6.68926	±	0.135291
JH_Loose3_32_02	4-10@2	4064	±	38	100.813	0.033068	0.00872376	0.00201842	0.00601747	-0.603032	±	0.174475	6.83712	±	0.120349
KIM-M3@40						0.0330728	0.00927295	0.00201541	0.00743656
KIM-M3@41						0.0330711	0.00754865	0.00201534	0.006761
KIM-M3@42						0.0330748	0.00868987	0.00201562	0.00735282
JH_Loose3_28_06	4-15@2	3717	±	41	95.3457	0.0330639	0.0127776	0.0020177	0.00517388	-0.700763	±	0.255553	6.59753	±	0.103478
JH_Loose3_29_03	4-14@1	4051	±	26	97.0871	0.0330654	0.00986166	0.00201675	0.00714359	-0.652402	±	0.197233	6.12561	±	0.142872
JH_Loose3_29_03	4-14@2	4051	±	26	97.0871	0.0330815	0.00596143	0.00201753	0.00614691	-0.158377	±	0.119229	6.51069	±	0.122938
JH_Loose3_30_02	4-13@1	3992	±	30	100.351	0.0330766	0.00830321	0.0020183	0.00528652	-0.302308	±	0.166064	6.89576	±	0.10573
KIM-E1@1						0.0330722	0.00709991	0.00201483	0.00700204
KIM-E1@2						0.0330536	0.0128952	0.00201511	0.00647782
KIM-E1@3						0.0330727	0.00516239	0.00201479	0.00600147
JH_Loose3_31_08	4-12@2	3883	±	44	99.3014	0.0330684	0.00580299	0.0020172	0.00808842	-0.520389	±	0.11606	6.43063	±	0.161768
JH_Loose3_31_10	4-11@3	3732	±	42	100.027	0.0330617	0.00864916	0.00201723	0.00825092	-0.703075	±	0.172983	6.44502	±	0.165018
KIM-E4						0.0330708	0.0109038	0.00201525	0.00620356
KIM-E4@0						0.0330614	0.00895479	0.00201527	0.00774656
KIM-E4@1						0.0330771	0.00936904	0.00201488	0.00726099
JH_Loose4_32_07	8-15@1	4005	±	23	92.5094	0.0330699	0.0094929	0.00201646	0.00509041	-0.433721	±	0.189858	5.99188	±	0.101808
JH_Loose4_32_08	8-14@1	3993	±	21	100.975	0.0330768	0.00924501	0.00201753	0.00824722	-0.218141	±	0.1849	6.52534	±	0.164944
JH_Loose4_33_06	8-13@1	4003	±	26	100.425	0.0330638	0.0100563	0.00201447	0.00607915	-0.604001	±	0.201127	5.00636	±	0.121583
JH_Loose4_33_09	8-12@1	4006	±	28	102.553	0.0330675	0.00835335	0.00201654	0.00738648	-0.486087	±	0.167067	6.03307	±	0.14773
KIM-M3@43						0.0330623	0.0113719	0.0020152	0.00568305
KIM-M3@44						0.033069	0.0113428	0.0020152	0.00515404
KIM-M3@45						0.0330653	0.0103748	0.00201519	0.00605167
JH_Loose4_02_03	5-13@4	3990	±	30	104.912	0.0330741	0.00866667	0.00201787	0.00713388	-0.254843	±	0.173333	6.72089	±	0.142678
JH_Loose4_25_08	7-10 suspect others@5	4127	±	25	99.5154	0.0330712	0.00913621	0.00201666	0.00749154	-0.337408	±	0.182724	6.11894	±	0.149831
JH_Loose4_19_02	6-3@3	4080	±	54	101.225	0.0330659	0.0126525	0.00201947	0.00740246	-0.492851	±	0.253049	7.51241	±	0.148049
JH_Loose4_19_02	6-3@4	4080	±	54	101.225	0.0330708	0.0118247	0.00201913	0.00670697	-0.341063	±	0.236493	7.34518	±	0.134139
KIM-M3@46						0.0330727	0.00936543	0.00201527	0.00655949
KIM-M3@47						0.0330744	0.0103961	0.00201483	0.00680095
KIM-M3@48						0.0330572	0.0108792	0.00201498	0.00570589
JH_Loose4_28_09	7-4@2	4064	±	34	86.8602	0.033073	0.0127127	0.00201899	0.00669865	-0.242559	±	0.254254	7.29053	±	0.133973
JH_Loose4_36_04	8-10@2	4010	±	27	101.173	0.0330619	0.00882206	0.00201776	0.00754678	-0.567066	±	0.176441	6.67914	±	0.150936
JH_Loose4_36_04	8-10@3	4010	±	27	101.173	0.0330707	0.0093068	0.00201763	0.00622204	-0.297333	±	0.186136	6.61413	±	0.124441
JH_Loose4_36_04	8-10@4	4010	±	27	101.173	0.033067	0.0120535	0.00201783	0.00801201	-0.402584	±	0.24107	6.71339	±	0.16024
KIM-M3@49						0.0330553	0.00810962	0.00201516	0.00562529
KIM-M3@50						0.0330619	0.00930202	0.00201505	0.00867713
KIM-M3@51						0.0330617	0.0102522	0.0020152	0.00618662
JH_Loose4_37_10	8-9@1	4042	±	40	99.4805	0.0330589	0.00728474	0.00201724	0.00832839	-0.627031	±	0.145695	6.36636	±	0.166568
JH_Loose4_37_10	8-9@2	4042	±	40	99.4805	0.0330577	0.00981255	0.0020173	0.00674891	-0.658799	±	0.196251	6.39465	±	0.134978
JH_Loose4_38_07	8-8@1	4043	±	42	101.237	0.0330632	0.00781163	0.00201711	0.0069415	-0.486435	±	0.156233	6.30185	±	0.13883
JH_Loose4_38_07	8-8@2	4043	±	42	101.237	0.0330562	0.0113002	0.00201747	0.00713857	-0.695119	±	0.226003	6.48099	±	0.142771
JH_Loose4_38_07	8-8@3	4043	±	42	101.237	0.0330481	0.00922977	0.00201683	0.00893172	-0.932535	±	0.184595	6.1644	±	0.178634
JH_Loose4_39_02	8-7@1	3937	±	44	100.23	0.0330056	0.0118973	0.00201481	0.00545246	-2.21513	±	0.237946	5.16151	±	0.109049
JH_Loose4_39_02	8-7@2	3937	±	44	100.23	0.0330507	0.0107615	0.00201683	0.00478097	-0.845772	±	0.21523	6.16489	±	0.0956195
KIM-M3@52						0.0330687	0.0110717	0.00201507	0.00726743
KIM-M3@53						0.0330573	0.0102066	0.00201536	0.00692267
KIM-M3@54						0.033057	0.0128065	0.0020153	0.00494116
JH_Loose4_39_02	8-7@3	3937	±	44	100.23	0.0330687	0.0138392	0.00201671	0.0055764	-0.280591	±	0.276785	6.11454	±	0.111528
JH_Loose4_40_08	8-5@2	3981	±	47	100.932	0.033064	0.00825409	0.00201697	0.0050345	-0.405234	±	0.165082	6.24802	±	0.10069
JH_Loose4_40_08	8-5@3	3981	±	47	100.932	0.0330577	0.00608148	0.00201711	0.00688217	-0.591548	±	0.12163	6.31651	±	0.137643
JH_Loose4_43_02	8-4@1	3741	±	42	101.177	0.033067	0.008034	0.00201505	0.00734498	-0.306061	±	0.16068	5.29128	±	0.1469
KIM-M3@55						0.0330705	0.0095328	0.00201518	0.00823685
KIM-M3@56						0.0330682	0.0092008	0.00201514	0.00608606
KIM-M3@57						0.0330666	0.00985427	0.00201494	0.00690146
JH_Loose4_43_02	8-4@2	3741	±	42	101.177	0.0330684	0.00865296	0.00201471	0.00548586	-0.243507	±	0.173059	5.18061	±	0.109717
JH_Loose4_43_03	8-3@1	3963	±	43	102.978	0.0330634	0.0127603	0.00201814	0.00608178	-0.390206	±	0.255206	6.88279	±	0.121636
JH_Loose4_43_03	8-3@2	3963	±	43	102.978	0.0330617	0.00865299	0.0020184	0.00696136	-0.435284	±	0.17306	7.01182	±	0.139227
JH_Loose4_43_05	8-2@1	4018	±	39	103.808	0.0330578	0.00632063	0.00201817	0.00667062	-0.546599	±	0.126413	6.89719	±	0.133412
JH_Loose4_43_05	8-2@2	4018	±	39	103.808	0.0330552	0.0116598	0.00201793	0.00618622	-0.620412	±	0.233196	6.77709	±	0.123724
KIM-M3@58						0.033065	0.0125005	0.00201478	0.00647072
KIM-M3@59						0.0330652	0.0064267	0.0020153	0.00587104
KIM-M3@60						0.0330628	0.00903573	0.002015	0.0085105
JH_Loose 09 02	9-2@3	4027	34	34	95.8282	0.0330509	0.0116219	0.00201368	0.00726697	-0.711873	±	0.232438	4.65755	±	0.145339
JH_Loose 08 02	9-3@2	3919	±	33	97.3973	0.0330609	0.00806234	0.00201726	0.00578932	-0.39885	±	0.161247	6.43565	±	0.115786
KIM-M3@61						0.0330624	0.0105023	0.00201516	0.00618466
KIM-M3@62						0.033071	0.00987125	0.00201518	0.00534862
KIM-M3@63						0.0330585	0.0112159	0.00201504	0.00645448
JH_Loose 08 02	9-3@3	3919	±	33	97.3973	0.0330597	0.013796	0.00201711	0.00557122	-0.413423	±	0.27592	6.41288	±	0.111424
JH_Loose 08 02	9-3@4	3919	±	33	97.3973	0.0330534	0.00890992	0.00201703	0.00666224	-0.59976	±	0.178198	6.37119	±	0.133245
JH_Loose 06 01	9-4@1	4019	±	29	99.8008	0.0330777	0.00787448	0.00201662	0.00516968	0.141291	±	0.15749	6.1697	±	0.103394
JH_Loose 06 01	9-4@2	4019	±	29	99.8008	0.0330548	0.00857964	0.00201665	0.00681579	-0.546856	±	0.171593	6.18111	±	0.136316
JH_Loose 03 04 fl	9-5@1	4031	±	35	104.664	0.0330597	0.00929426	0.00201682	0.00716	-0.394118	±	0.185885	6.26598	±	0.1432
JH_Loose 03 04 fl	9-5@2	4031	±	35	104.664	0.0330559	0.00752839	0.00201697	0.0094233	-0.50363	±	0.150568	6.34389	±	0.188466
KIM-M3@64						0.0330631	0.0111688	0.00201473	0.00677167
KIM-M3@65						0.0330604	0.00666857	0.00201471	0.00624883
KIM-M3@66						0.0330626	0.0113504	0.002015	0.00678092
JH_Loose 01_03	9-6@1	4083	±	42	98.2611	0.0330559	0.00840136	0.00201701	0.00661869	-0.482512	±	0.168027	6.37153	±	0.132374
JH_Loose4_49_06	9-7@1	3758	±	37	99.9467	0.033049	0.00856541	0.00201736	0.00627897	-0.687613	±	0.171308	6.54523	±	0.125579
JH_Loose4_49_02	9-8@1	4226	±	35	99.2642	0.0330673	0.0112242	0.00201684	0.00565242	-0.127416	±	0.224484	6.28567	±	0.113048
JH_Loose4_49_02	9-8@2	4226	±	35	99.2642	0.0330831	0.00941962	0.00201669	0.00607753	0.355348	±	0.188392	6.21272	±	0.121551
KIM-M3@67						0.0330658	0.00845002	0.00201497	0.00556743
KIM-M3@68						0.0330611	0.00983467	0.00201523	0.00694129
KIM-M3@69						0.0330548	0.00830155	0.00201506	0.00693488
JH_Loose4_48_01	9-10@3	3990	±	36	98.4211	0.033063	0.00923356	0.00201743	0.00662648	-0.209806	±	0.184671	6.55107	±	0.13253
JH_Loose4_47_07	9-11@1	3972	±	26	98.7412	0.0330589	0.0100193	0.00201427	0.00717392	-0.329611	±	0.200385	4.98383	±	0.143478
JH_Loose4_47_07	9-11@2	3972	±	26	98.7412	0.0330587	0.0123792	0.00201446	0.00746636	-0.332347	±	0.247584	5.07366	±	0.149327
JH_Loose4_47_07	9-11@3	3972	±	26	98.7412	0.033045	0.0066329	0.00201378	0.00879705	-0.740746	±	0.132658	4.73619	±	0.175941
KIM-M3@70						0.0330556	0.0117982	0.00201508	0.00630204
KIM-M3@71						0.0330509	0.00971302	0.00201495	0.00584865
KIM-M3@72						0.0330557	0.00989344	0.00201478	0.00655147
JH_Loose4_46_08	9-12@1					0.033035	0.0132911	0.00201796	0.00619511	-1.02184	±	0.265821	6.78229	±	0.123902
JH_Loose4_45_04	9-13@1	4102	±	33	99.8293	0.0330445	0.00645306	0.00201441	0.00669517	-0.72963	±	0.129061	5.02553	±	0.133903
JH_Loose4_44_03	9-14@1	3936	±	31	99.3089	0.0330535	0.0085753	0.00201692	0.00538962	-0.453143	±	0.171506	6.26717	±	0.107792
JH_Loose4_44_02	9-15b@1	3983	±	38	96.234	0.0330629	0.0100003	0.00201652	0.00356542	-0.164251	±	0.200005	6.07016	±	0.0713084
JH_Loose 10 05	10-15@2	3842	±	31	97.4492	0.0330495	0.00577019	0.00201451	0.00682356	-0.559673	±	0.115404	5.07416	±	0.136471
KIM-M3@73						0.0330529	0.00990538	0.00201522	0.00738649
KIM-M3@74						0.0330457	0.01237	0.00201524	0.00663462
KIM-M3@75						0.0330631	0.00700238	0.00201514	0.00845611
JH_Loose 10 08 fl	10-14@2	3964	±	24	97.0737	0.0330525	0.00866954	0.00201706	0.00697214	-0.441152	±	0.173391	6.23954	±	0.139443
JH_Loose 10 08 fl	10-14@3	3964	±	24	97.0737	0.03305	0.01008	0.00201648	0.00456289	-0.512564	±	0.201601	5.95075	±	0.0912578
JH_Loose 10 08 fl	10-14@4	3964	±	24	97.0737	0.0330536	0.0052016	0.00201654	0.00835842	-0.39701	±	0.104032	5.97903	±	0.167168
JH_Loose 11 04 fl	10-13@1	4124	±	34	99.1981	0.0330542	0.00931448	0.00201659	0.0068218	-0.369506	±	0.18629	6.00434	±	0.136436
KIM-M3@76						0.0330662	0.00858346	0.00201532	0.00502381
KIM-M3@77						0.0330616	0.00933945	0.00201524	0.00840287
KIM-M3@78						0.0330613	0.00833697	0.00201546	0.00474628
JH_Loose 12 10	10-12@1	4027	±	37	98.9804	0.0330507	0.0105103	0.00201692	0.00665586	-0.454272	±	0.210207	6.19027	±	0.133117
JH_Loose 12 10	10-12@2	4027	±	37	98.9804	0.0330408	0.00966534	0.00201639	0.00710097	-0.749871	±	0.193307	5.9238	±	0.142019
JH_Loose 13 05	10-11@2	3988	±	32	98.4704	0.0330503	0.00817323	0.00201662	0.0065488	-0.453103	±	0.163465	6.03743	±	0.130976
JH_Loose 13 10	10-10@1	3825	±	31	96.732	0.0330532	0.0118335	0.00201383	0.00625751	-0.357511	±	0.23667	4.65595	±	0.12515
KIM-M3@79						0.0330609	0.0088566	0.00201509	0.00473043
KIM-M3@80						0.0330528	0.00749908	0.00201528	0.0065392
KIM-M3@81						0.033065	0.0114579	0.00201499	0.00673128
JH_Loose 15 08	10-8@2	4041	±	36	98.4313	0.0330474	0.0109244	0.0020149	0.0072281	-0.504331	±	0.218488	5.25646	±	0.144562
JH_Loose 15 08	10-8@3	4041	±	36	98.4313	0.0330522	0.00849754	0.00201548	0.00545567	-0.351855	±	0.169951	5.54726	±	0.109113
JH_Loose 15 08	10-8@4	4041	±	36	98.4313	0.0330513	0.00991485	0.00201503	0.00608825	-0.376679	±	0.198297	5.32047	±	0.121765
JH_Loose 15 08	10-8@5	4041	±	36	98.4313	0.0330543	0.011938	0.00201536	0.00477809	-0.279872	±	0.238761	5.48722	±	0.0955617
KIM-M3@82						0.0330487	0.00863607	0.00201513	0.00663552
KIM-M3@83						0.0330498	0.010364	0.00201482	0.00736103
KIM-M3@84						0.0330484	0.0115404	0.0020152	0.0065292
JH_Loose 17 04	10-6@1	3936	±	45	99.4398	0.0330547	0.00773131	0.00201726	0.00745324	-0.241812	±	0.154626	6.46389	±	0.149065
JH_Loose 17 04	10-6@2	3936	±	45	99.4398	0.0330534	0.0113835	0.00201676	0.00524462	-0.276318	±	0.227671	6.21426	±	0.104892
JH_Loose 19 01	10-5@2	3948	±	37	100.659	0.0330572	0.00958332	0.00201753	0.00749154	-0.152288	±	0.191666	6.5949	±	0.149831
JH_Loose 20 04	10-4b@1	4095	±	29	99.1939	0.0330382	0.0102829	0.00201581	0.00788955	-0.716621	±	0.205658	5.74479	±	0.157791
KIM-M3@85						0.0330598	0.0112547	0.00201505	0.00919765
KIM-M3@86						0.0330391	0.00858418	0.00201469	0.00672384

## Sheet: Table 4
Supplementary table 4: Derived delta values of Jack Hills model parent melts and ODP serpentinites
SIMS analysis ID	Age (Ma)	δ30Si (± 2 s.e.)			δ18O (± 2 s.e.)			δ18O-melt (± 2 s.e.)			δ30Si-melt (± 2 s.e.)				ODP Serpentinites
7-11@3	4241	-0.7489	±	0.1529	6.1351	±	0.1058	6.9371	±	0.198863	-0.548904	±	0.154885		Sample ID		δ30Si (± 2 s.d.)				δ18O*
7-11@4	4241	-0.3192	±	0.1532	5.8046	±	0.1546	6.6066	±	0.228592	-0.119204	±	0.155181		Hole 1274A
9-8@1	4226	-0.1274	±	0.224484	6.2857	±	0.113	7.0545	±	0.128111	0.0512292	±	0.224701		5R2		-0.262273	±	0.118058	4.78
9-8@2	4226	0.3553	±	0.188392	6.2127	±	0.1216	6.9815	±	0.135757	0.533929	±	0.18865		6R3		-0.260263	±	0.161146	-
6-10@1	4181	-0.2952	±	0.212296	5.7821	±	0.1183	7.00245	±	0.271509	-0.0562402	±	0.214769		8R1		-0.306439	±	0.0360475	-
6-10@2	4181	-0.4399	±	0.160797	5.8218	±	0.098	7.04215	±	0.263299	-0.20094	±	0.164048		11R1		-0.312238	±	0.069134	-
6-2@3	4173	-0.1641	±	0.1214	5.9325	±	0.1344	7.33094	±	0.288819	0.118698	±	0.126661		16R2		-0.321645	±	0.0456413	-
4-7@1	4142	-0.538	±	0.1669	6.5146	±	0.148	7.51722	±	0.197614	-0.318116	±	0.167916		27R3		-0.291122	±	0.070895	-
7-10 @5	4127	-0.3374	±	0.156	6.1189	±	0.1303	7.30886	±	0.231764	-0.0828922	±	0.158569
7-10@1	4127	-0.4151	±	0.1827	6.2286	±	0.1498	7.41856	±	0.243262	-0.160592	±	0.184898		Hole 1268A
5-10@2	4113	-0.609	±	0.1272	5.7148	±	0.1498	6.60673	±	0.206549	-0.396369	±	0.129065		2R2 27-35		-0.380579	±	0.120332	2.3667
6-7@1	4108	-0.4561	±	0.1423	6.1962	±	0.1826	6.99261	±	0.202264	-0.258056	±	0.143189		4R1 44-55		-0.321026	±	0.134746	-
4-6@1	4096	-0.365	±	0.137	6.4459	±	0.1384	7.43065	±	0.237023	-0.126219	±	0.140186		13R1 46-55		-0.358761	±	0.0713185	-
4-6@2	4096	-0.5306	±	0.1655	6.6037	±	0.1216	7.58845	±	0.227622	-0.291819	±	0.168147		19R1 34-43		-0.219603	±	0.106167	-
5-14@1	4093	-0.2457	±	0.1159	6.3549	±	0.1825	7.64918	±	0.258455	-0.00719207	±	0.118894		20R1 100-110		-0.290179	±	0.0992696	-
5-14@2	4093	-0.7638	±	0.1853	6.3574	±	0.1115	7.65168	±	0.214301	-0.525292	±	0.187187		23R3 92-98		-0.298953	±	0.0652061	-
5-14@3	4093	-0.0919	±	0.2002	6.3887	±	0.1478	7.68298	±	0.23524	0.146608	±	0.201948		6R1 100-106		-0.310297	±	0.11165	-
4-9@1	4085	-0.2856	±	0.2104	6.393	±	0.129	7.39854	±	0.165428	-0.0605732	±	0.210964		2R2 83-89		-0.35545	±	0.0501901	-
6-13@1	4083	-0.5817	±	0.1067	6.9603	±	0.1398	7.87658	±	0.176189	-0.358535	±	0.108177		8R2 14-20		-0.388485	±	0.106222	-
6-13@2	4083	-0.0625	±	0.1823	6.8641	±	0.1155	7.78038	±	0.157603	0.160665	±	0.183168		19R4 61-67		-0.316472	±	0.139796	-
6-3@1	4080	-0.1426	±	0.1367	7.4093	±	0.1354	8.89372	±	0.304644	0.148665	±	0.141975		12R1 41-46		-0.37682	±	0.118625	-
6-3@3	4080	-0.4929	±	0.253	7.5124	±	0.148	8.99682	±	0.310449	-0.201635	±	0.255889
6-3@4	4080	-0.3411	±	0.2365	7.3452	±	0.1341	8.82962	±	0.304068	-0.0498353	±	0.239588		*From Barnes et al., 2009
4-10@1	4063	-0.083	±	0.1608	6.6893	±	0.1353	7.69146	±	0.176408	0.148091	±	0.161735
4-10@2	4063	-0.603	±	0.1745	6.8371	±	0.1203	7.83926	±	0.165184	-0.371909	±	0.175362
4-1@1	4052	0.0034212	±	0.1268	6.0178	±	0.1153	7.03525	±	0.143866	0.231882	±	0.127451
4-1@2	4052	-0.2288	±	0.2204	6.0113	±	0.127	7.02875	±	0.153402	-0.000339478	±	0.220775
4-1@3	4052	-0.0746	±	0.2062	5.8089	±	0.1377	6.82635	±	0.162372	0.153861	±	0.206601
4-1@4	4052	-0.6578	±	0.1631	5.8828	±	0.1551	6.90025	±	0.177368	-0.429339	±	0.163606
4-14@1	4050	-0.6524	±	0.1972	6.1256	±	0.1429	6.70465	±	0.148604	-0.432338	±	0.198104
4-14@2	4050	-0.1584	±	0.1192	6.5107	±	0.1229	7.08975	±	0.129487	0.0616619	±	0.12069
7-9@1	4049	-0.575	±	0.1911	6.7738	±	0.1605	7.54887	±	0.166698	-0.370184	±	0.191283
6-1@1	4046	-0.5366	±	0.1067	7.0373	±	0.1106	7.80499	±	0.169372	-0.320092	±	0.108739
8-8@1	4043	-0.4864	±	0.1562	6.3019	±	0.1388	7.37309	±	0.255359	-0.244941	±	0.15925
8-8@2	4043	-0.6951	±	0.226	6.481	±	0.1428	7.55219	±	0.257555	-0.453641	±	0.228119
8-8@3	4043	-0.9325	±	0.1846	6.1644	±	0.1786	7.23559	±	0.279	-0.691041	±	0.187188
8-9@1	4042	-0.627	±	0.1457	6.3664	±	0.1666	7.17996	±	0.176666	-0.380441	±	0.146653
8-9@2	4042	-0.6588	±	0.1963	6.3946	±	0.135	7.20816	±	0.147242	-0.412241	±	0.197008
10-8@2	4041	-0.5043	±	0.2185	5.2565	±	0.1446	6.68398	±	0.283392	-0.217854	±	0.221211
10-8@3	4041	-0.3519	±	0.17	5.5473	±	0.1091	6.97478	±	0.267029	-0.0654543	±	0.173471
10-8@4	4041	-0.3767	±	0.1983	5.3205	±	0.1218	6.74798	±	0.272465	-0.0902543	±	0.201284
7-13@1	4038	-0.7064	±	0.1918	6.2593	±	0.1299	7.07098	±	0.155928	-0.485599	±	0.192399
7-8b@1	4032	-0.5067	±	0.1386	6.6067	±	0.1125	7.6601	±	0.362321	-0.276612	±	0.14678
9-5@1	4031	-0.3941	±	0.1859	6.266	±	0.1432	7.29591	±	0.193078	-0.158606	±	0.186869
9-5@2	4031	-0.5036	±	0.1506	6.3439	±	0.1885	7.37381	±	0.228703	-0.268106	±	0.151794
10-12@1	4027	-0.4543	±	0.2102	6.1903	±	0.1331	7.17029	±	0.168277	-0.213246	±	0.210837
10-8@5	4027	-0.2799	±	0.2388	5.4872	±	0.0956	6.91468	±	0.261804	0.00654565	±	0.241283
9-2@3	4026	-0.7119	±	0.2324	4.6576	±	0.1453	5.23251	±	0.146011	-0.54113	±	0.23245
9-4@1	4019	0.1413	±	0.1575	6.1697	±	0.1034	7.05078	±	0.14184	0.360931	±	0.158319
9-4@2	4019	-0.5469	±	0.1716	6.1811	±	0.1363	7.06218	±	0.167346	-0.327269	±	0.172352
8-2@1	4018	-0.5466	±	0.1264	6.8972	±	0.1334	8.1979	±	0.339437	-0.273877	±	0.134201
8-2@2	4018	-0.6204	±	0.2332	6.7771	±	0.1237	8.0778	±	0.335744	-0.347677	±	0.237519
7-5@1	4014	-0.3061	±	0.242	6.5636	±	0.1416	7.56652	±	0.222647	-0.0750481	±	0.24327
7-5@2	4014	-0.3143	±	0.1165	6.6967	±	0.1667	7.69962	±	0.239395	-0.0832481	±	0.119115
8-10@2	4010	-0.5671	±	0.1764	6.6791	±	0.1509	7.51352	±	0.165162	-0.363451	±	0.17671
8-10@3	4010	-0.2973	±	0.1861	6.6141	±	0.1244	7.44852	±	0.141361	-0.0936515	±	0.186394
8-10@4	4010	-0.4026	±	0.2411	6.7134	±	0.1602	7.54782	±	0.1737	-0.198951	±	0.241327
4-5@2	4010	-0.0968	±	0.1856	7.2294	±	0.1354	8.10394	±	0.165524	0.093991	±	0.186091
5-15@1	4007	-0.5322	±	0.2029	6.4313	±	0.1377	7.26328	±	0.159885	-0.314806	±	0.203411
5-15@2	4007	-0.2079	±	0.1659	6.5405	±	0.1127	7.37248	±	0.138936	0.00949387	±	0.166525
5-15@3	4007	-0.3029	±	0.1344	6.5331	±	0.1391	7.36508	±	0.161092	-0.0855061	±	0.135171
8-12@1	4006	-0.4861	±	0.1671	6.0331	±	0.1477	7.28097	±	0.292333	-0.225592	±	0.170884
6-8@1	4005	-0.5308	±	0.1364	6.6194	±	0.1457	8.74386	±	0.222008	-0.133813	±	0.139199
8-15@1	4005	-0.4337	±	0.1899	5.9919	±	0.1018	6.91595	±	0.776327	-0.213866	±	0.219298
6-9b@1	4003	-0.1966	±	0.1971	6.6582	±	0.1076	7.76598	±	0.169957	0.0144026	±	0.197808
5-3@1	4002	-0.0091722	±	0.2148	6.6424	±	0.1545	7.39309	±	0.174255	0.215155	±	0.215627
			±			±			±			±
4-2@1	3999	-0.1568	±	0.1953	6.5164	±	0.1788	7.34162	±	0.205154	0.058786	±	0.196258
4-2@2	3999	-0.2817	±	0.205	6.6856	±	0.1481	7.51082	±	0.179032	-0.066114	±	0.205913
6-14@1	3999	-0.2535	±	0.2191	6.6403	±	0.1752	7.64074	±	0.188346	-0.0154515	±	0.219498
6-14@2	3999	-0.7929	±	0.1912	6.5366	±	0.1232	7.53704	±	0.141271	-0.554852	±	0.191657
7-12@1	3999	0.0283	±	0.1718	6.7401	±	0.1218	7.65569	±	0.16762	0.246929	±	0.172748
10-10@1	3992	-0.3575	±	0.2367	4.656	±	0.1252	5.43052	±	0.146271	-0.135082	±	0.237082
8-14@1	3992	-0.2181	±	0.1849	6.5253	±	0.1649	7.84093	±	0.245185	0.0352707	±	0.186491
7-7@1	3991	-0.0574	±	0.1206	6.9058	±	0.1321	8.02772	±	0.265371	0.1898	±	0.125626
7-7@2	3991	0.0631	±	0.1142	6.8776	±	0.1351	7.99952	±	0.266877	0.3103	±	0.119496
4-13@1	3991	-0.3023	±	0.1661	6.8958	±	0.1057	7.86115	±	0.142059	-0.110348	±	0.166516
9-10@3	3990	-0.2098	±	0.1847	6.5511	±	0.1325	7.28664	±	0.144538	-0.0127963	±	0.184937
5-2@1	3989	-0.4357	±	0.1872	6.4157	±	0.0966	7.23231	±	0.115658	-0.212709	±	0.187681
5-2@2	3989	-0.4073	±	0.1576	6.1711	±	0.1534	6.98771	±	0.166063	-0.184309	±	0.158171
5-2@3	3989	-0.3665	±	0.1419	6.5045	±	0.1214	7.32111	±	0.137052	-0.143509	±	0.142533
10-12@2	3988	-0.7499	±	0.1933	5.9238	±	0.142	6.90379	±	0.175401	-0.508846	±	0.193992
6-5@1	3987	-0.3001	±	0.22	7.0888	±	0.1724	8.11646	±	0.252658	-0.0862691	±	0.221331
6-5@2	3987	-0.0662	±	0.2177	6.9941	±	0.1415	8.02176	±	0.232672	0.147631	±	0.219045
5-8@1	3981	-0.5419	±	0.1443	7.03	±	0.1363	8.48576	±	0.313756	-0.20275	±	0.15196
5-8@2	3981	-0.5331	±	0.2106	6.8336	±	0.1035	8.28936	±	0.300961	-0.19395	±	0.21592
5-5@1	3981	-0.7074	±	0.1925	6.8404	±	0.1526	7.90823	±	0.185008	-0.448381	±	0.193337
5-5@2	3981	-0.5771	±	0.1641	6.8374	±	0.1449	7.90523	±	0.17871	-0.318081	±	0.165081
8-5@2	3980	-0.4052	±	0.1651	6.248	±	0.1007	7.10161	±	0.128354	-0.180395	±	0.165693
8-5@3	3980	-0.5915	±	0.1216	6.3165	±	0.1376	7.17011	±	0.158959	-0.366695	±	0.122405
9-11@1	3972	-0.3296	±	0.2004	4.9838	±	0.1435	5.70889	±	0.148997	-0.133766	±	0.200563
9-11@2	3972	-0.3323	±	0.2476	5.0737	±	0.1493	5.79879	±	0.154591	-0.136466	±	0.247732
9-11@3	3972	-0.7407	±	0.1327	4.7362	±	0.1759	5.46129	±	0.180412	-0.544866	±	0.132946
10-14@2	3964	-0.4412	±	0.1734	6.2395	±	0.1394	7.1509	±	0.169362	-0.210569	±	0.174084
10-14@3	3964	-0.5126	±	0.2016	5.9507	±	0.0913	6.8621	±	0.132615	-0.281969	±	0.202189
10-14@4	3964	-0.397	±	0.104	5.979	±	0.1672	6.8904	±	0.192891	-0.166369	±	0.105137
10-15@2	3964	-0.5597	±	0.1154	5.0742	±	0.1365	5.71359	±	0.140407	-0.395127	±	0.115677
7-3@1	3955	-0.3678	±	0.1651	7.0742	±	0.119	8.31397	±	0.290726	-0.113442	±	0.169283
7-3@2	3955	-0.1978	±	0.1764	6.9849	±	0.1344	8.22467	±	0.297362	0.0565579	±	0.180321
7-3@3	3955	-0.3111	±	0.1659	7.1327	±	0.1687	8.37247	±	0.314357	-0.0567421	±	0.170064
10-5@2	3948	-0.1523	±	0.1917	6.5949	±	0.1498	7.46843	±	0.231965	0.100209	±	0.194374
10-6@2	3948	-0.2763	±	0.2277	6.2143	±	0.1049	7.27919	±	0.189124	-0.0269884	±	0.228965
6-6@1	3943	-0.6298	±	0.1383	6.4428	±	0.1251	8.95993	±	0.911379	-0.198958	±	0.186029
9-14@1	3939	-0.4531	±	0.1715	6.2672	±	0.1078	7.71173	±	0.380181	-0.155339	±	0.179716
8-7@1	3936	-2.2151	±	0.2379	5.1615	±	0.109	6.51991	±	0.131294	-1.92077	±	0.238313
8-7@2	3936	-0.8458	±	0.2152	6.1649	±	0.0956	7.52331	±	0.120401	-0.551467	±	0.215657
8-7@3	3936	-0.2806	±	0.2768	6.1145	±	0.1115	7.47291	±	0.133377	0.0137332	±	0.277155
10-6@1	3936	-0.2418	±	0.1546	6.4639	±	0.1491	7.52879	±	0.216782	0.00751156	±	0.156457
9-13@1	3936	-0.7296	±	0.1291	5.0255	±	0.1339	5.8384	±	0.276791	-0.528192	±	0.133601
5-4@1	3926	-0.1835	±	0.1836	6.7362	±	0.0985	7.50674	±	0.117168	0.0127826	±	0.183905
9-3@2	3919	-0.3988	±	0.1612	6.4356	±	0.1158	7.37387	±	0.140336	-0.157187	±	0.161922
9-3@3	3919	-0.4134	±	0.2759	6.4129	±	0.1114	7.35117	±	0.136728	-0.171787	±	0.276323
9-3@4	3919	-0.5998	±	0.1782	6.3712	±	0.1332	7.30947	±	0.155006	-0.358187	±	0.178853
6-10@3	3918	-0.2732	±	0.148108	6.4828	±	0.1553	7.70315	±	0.343655	-0.0153372	±	0.0431531
7-1@1	3897	-0.1561	±	0.1505	6.5864	±	0.1459	7.58868	±	0.176308	0.0853846	±	0.151482
4-8@1	3895	-0.1026	±	0.1785	6.5672	±	0.159	7.68196	±	0.202182	0.146789	±	0.179779
4-12@2	3883	-0.5204	±	0.1161	6.4306	±	0.1618	7.32812	±	0.182997	-0.292536	±	0.116973
5-11@1	3882	-0.4732	±	0.1913	7.0612	±	0.1352	8.28162	±	0.219553	-0.162598	±	0.194174
5-11@2	3882	-0.2462	±	0.2196	6.8066	±	0.1355	8.02702	±	0.219738	0.0644017	±	0.222108
6-12@1	3853	-0.3681	±	0.1731	7.1846	±	0.1126	8.4701	±	0.422167	-0.0656647	±	0.188598
10-11@2	3825	-0.4531	±	0.1635	6.0374	±	0.131	6.8609	±	0.158979	-0.222607	±	0.164691
5-7@1	3800	-0.4784	±	0.2681	6.5587	±	0.1493	7.51835	±	0.184393	-0.234084	±	0.268729
5-7@2	3800	-0.4159	±	0.2332	6.4663	±	0.1331	7.42595	±	0.171539	-0.171584	±	0.233923
9-7@1	3757	-0.6876	±	0.1713	6.5452	±	0.1256	7.55853	±	0.184109	-0.446099	±	0.172545
8-4@1	3741	-0.3061	±	0.16068	5.2913	±	0.1469	6.26842	±	0.265322	-0.0974395	±	0.163472
8-4@2	3741	-0.2435	±	0.173059	5.1806	±	0.1097	6.15772	±	0.246678	-0.0348395	±	0.175654
4-11@3	3732	-0.7031	±	0.172983	6.445	±	0.165	7.27519	±	0.208448	-0.471128	±	0.174293
4-15@2	3717	-0.7008	±	0.2556	6.5975	±	0.1035	7.48513	±	0.133761	-0.482177	±	0.255944

## Sheet: Table 5
Supplemntary table 5:Experimental details and LA-ICP-MS measurements of experimental glass and zircons
Oxide	Measured glass concentration (%) (1300 °C)			Target concentration (%)		Measured glass concentration (%) (1100 °C)			Target concentration (%)		Measured glass concentration (%) (1060 °C)			Target concentration (%)		Measured glass concentration (%) (1025 °C)			Target concentration (%)		Measured glass concentration (%) (975 °C)			Target concentration (%)		Experiment name	Duration (hrs)	T (°C)	P (Gpa)	Experimental mix	Amount added (mg)	H2O added (mg)
Na2O	3.51373	±	0.0671272	2.9912		3.42198	±	0.0912013	2.96987		3.64358	±	0.0791574	2.95918		3.64504	±	0.0394734	2.56882		3.59648	±	0.0432251	2.67503		RT_Pk_1_13(II)	48	1300	1	EM1	45.18	2.6
Al2O3	14.2086	±	0.273806	13.4417		14.373	±	0.40796	13.3459		14.6243	±	0.45751	13.2979		14.0115	±	0.171536	11.5437		14.1989	±	0.131858	12.021		RT_Pk_1_11	168	1100	1	EM2	51.17	2.72
K2O	3.66359	±	0.0906983	3.16527		3.62716	±	0.0858915	3.14269		3.83201	±	0.0671546	3.13138		3.82604	±	0.0532261	2.71831		3.84595	±	0.0559013	2.8307		RT_Pk_1_10.6	336	1060	1	EM2	47.05	3
CaO	2.45712	±	0.0584818	2.44294		2.43893	±	0.0311695	2.42552		2.32979	±	0.0588693	2.41679		2.339	±	0.0319457	2.09798		2.39483	±	0.0314441	2.18472		RT_Pk_1_10	336	1025	1	EM2	44.26	3.05
SrO	3.03575	±	0.0712143	2.80718		3.08731	±	0.116887	3.45795		3.22024	±	0.0669025	3.4455		3.18573	±	0.0508355	2.99099		3.20717	±	0.0442165	3.11465		RT_Pk_1_9	336	975	1	EM2	46.09	3.02
Y2O3	0.0640471	±	0.00145935	0.0601835		0.0668558	±	0.00104637	0.0744671		0.0600807	±	0.00117629	0.0741991		0.0614705	±	0.00395189	0.0644111		0.0614126	±	0.00650921	0.0670742
ZrO2	1.71865	±	0.313007	5.53464		1.71865	±	0.313007	2.16512		0.505439	±	0.0107976	2.15733		0.84088	±	0.473618	1.87274		0.866564	±	0.817344	1.95017		Experimental mix 1 (EM1)				Experimental mix 2 (EM2)
Nb2O5	0.140138	±	0.00239034	0.135617		0.14221	±	0.0046102	0.169119		0.147954	±	0.00133765	0.168511		0.144663	±	0.00122998	0.146282		0.14706	±	0.00140566	0.15233		Oxide	Weight(%)			Oxide	Weight(%)
Dy2O3	0.0607126	±	0.00136794	0.0544054		0.0631801	±	0.00176453	0.0780132		0.0608848	±	0.000844154	0.0777324		0.0620556	±	0.00336554	0.0674783		0.0613491	±	0.00497393	0.0702683		SiO2	65.8862			SiO2	65.1763
Yb2O3	0.0539742	±	0.00112906	0.0539602		0.0551584	±	0.00147292	0.0756946		0.0502962	±	0.00105059	0.0754221		0.0530799	±	0.00587966	0.0654728		0.0532486	±	0.00873428	0.0681799		CaO	2.32397			CaO	2.55445
ThO2	0.0609322	±	0.00134604	0.0539317		0.0637683	±	0.00264763	0.0791043		0.0586819	±	0.00112603	0.0788195		0.0602556	±	0.00237133	0.068422		0.0590232	±	0.00353298	0.071251		Na2O	2.84554			Na2O	3.12774
SiO2 (Internal standard)	62.3009	-	-	62.3009		61.8867	-	-	61.89		61.6639	-	-	61.6639		60.9745	-	-	60.9745		63.4956	-	-	63.4956		K2O	3.01112			K2O	3.30975
H2O	-	-	-	10.0464		-	-	-	10.1299		-	-	-	11.0968		-	-	-	10.0559		-	-	-	10.182		ZrO2	5.26511			ZrO2	2.28021
																										Al2O3	12.7872			Al2O3	14.0553
Element	Measured zircon concentration (ppm) (1300 °C)					Measured zircon concentration (ppm) (1100 °C)					Measured zircon concentration (ppm) (1060 °C)					Measured zircon concentration (ppm) (1025 °C)					Measured zircon concentration (ppm) (975 °C)					H2O	4.86977			H2O	5.35272
Al	67.4889	±	9.82074			30.6221	±	19.5832			11.5	±	0.707107			15.9744	±	5.75403			17.3817	±	9.39693			SrO	2.67048			SrO	3.64176
Sr	1.83	±	0.604444			3.88167	±	1.43744			3.24667	±	2.69098			5.97333	±	2.7861			3.12778	±	2.14197			Nb2O5	0.129013			Nb2O5	0.178109
Y	859.667	±	92.4412			1334.29	±	149.157			1543.75	±	278.567			1213.62	±	280.457			1374.33	±	177.59			ThO2	0.0513054			ThO2	0.0833091
Nb	12.0556	±	3.39558			32.6111	±	3.52255			52.4	±	10.2155			54.9444	±	7.81124			57.83	±	6.07842			Y2O3	0.0572527			Y2O3	0.0784255
Dy	598	±	56.5294			959.75	±	136.679			1078	±	204.091			997.714	±	265.031			1069.27	±	239.899			Dy2O3	0.051756			Dy2O3	0.08216
Yb	1833.33	±	133.481			2560	±	239.879			2450	±	332.265			2410	±	501.373			3007.78	±	266.792			Yb2O3	0.0513324			Yb2O3	0.0797182
Th	222.786	±	32.4428			416.214	±	53.2695			412	±	86.7179			401.333	±	34.4082			440.636	±	76.3599

## Sheet: Table 6
Supplementary table 6: Raw geochronology data of zircons measured before Si+O isotopic measurements
2017-07-26
Time stamp	sample ID	Hg202_CPS	Hg202_CPS_Int2SE	Pb204_CPS	Pb204_CPS_Int2SE	Pb206_CPS	Pb206_CPS_Int2SE	Pb207_CPS	Pb207_CPS_Int2SE	Pb208_CPS	Pb208_CPS_Int2SE	Th232_CPS	Th232_CPS_Int2SE	U238_CPS	U238_CPS_Int2SE	U238_CPS_LOD	FinalAge207_235_Int2SE	FinalAge206_238	FinalAge206_238_Int2SE	FinalAge207_206	FinalAge207_206_Int2SE	concordance
16:13:41	JH_Loose2 01 01	26	20	68	30	161200	6000	49900	1700	22100	1100	133000	11000	248000	12000	3429	65	3370	150	3454	85	97.568
16:14:45	JH_Loose2 01 02	54	21	35	15	202900	9400	58100	2700	19700	1000	114600	7700	333000	20000	3298	63	3190	130	3335	84	95.6522
16:15:55	JH_Loose2 01 03	24	22	116	32	101000	3300	29740	930	28100	1400	223000	16000	158800	6500	3361	57	3260	130	3384	81	96.3357
16:17:06	JH_Loose2 01 04	40	21	24	13	70000	2800	19750	730	8960	700	96000	29000	111200	6500	3308	66	3310	140	3321	85	99.6688
16:18:18	JH_Loose2 01 05	43	21	4	11	118100	5600	56100	2600	20100	1700	87700	8300	154000	10000	4029	87	3850	190	4137	97	93.0626
16:19:33	JH_Loose2 01 06	39	21	43	18	76800	3200	23500	1200	36400	2100	205000	12000	127900	7500	3348	72	3240	150	3419	89	94.7646
16:20:38	JH_Loose2 01 07	57	26	24	15	101400	4600	29900	1300	18600	800	99970	4700	155700	6700	3329	59	3270	130	3387	78	96.5456
16:21:47	JH_Loose2 01 08	61	24	18	11	104900	5900	30400	1700	25300	2300	147000	14000	179000	12000	3274	71	3150	130	3352	89	93.9737
16:22:58	JH_Loose2 01 09	42	22	96	43	238500	7200	78600	2600	42300	2100	270000	28000	354000	17000	3523	62	3460	150	3560	76	97.191
16:24:11	JH_Loose2 01 10	22	22	12	13	230500	9200	64700	2700	23000	1200	148000	8200	350000	21000	3330	71	3430	160	3311	93	103.594
16:30:01	JH_Loose2 02 01	21	21	21	12	67800	3000	19770	920	20400	1300	111300	7400	111700	6100	3293	62	3250	130	3351	90	96.986
16:31:16	JH_Loose2 02 02	15	18	21	16	57100	2000	17800	860	14300	1500	133000	55000	96400	5700	3314	71	3200	150	3440	92	93.0233
16:32:19	JH_Loose2 02 03	45	19	800	100	206900	6900	64700	2500	68400	4900	4580000	970000	451000	25000	3100	62	2660	120	3462	81	76.8342
16:33:40	JH_Loose2 02 04	15	33	79	43	309000	30000	100200	8900	31400	2300	156000	14000	445000	53000	3502	72	3640	150	3520	76	103.409
16:34:40	JH_Loose2 02 05	28	19	440	300	167500	7200	49600	2900	52600	7800	327000	37000	293000	17000	3261	65	3190	110	3356	86	95.0536
16:35:50	JH_Loose2 02 06	21	19	123	49	19600	1500	5550	840	7000	2800	77000	32000	55200	5800	2620	130	2200	150	3100	190	70.9677
16:37:06	JH_Loose2 02 07	20	20	96	31	110700	2900	33400	1300	25600	1100	147000	11000	180700	6600	3322	55	3340	110	3366	73	99.2276
16:38:11	JH_Loose2 02 08	25	19	22	12	146600	7100	42700	2300	41500	2700	236000	16000	247000	15000	3267	66	3290	140	3301	83	99.6668
16:39:22	JH_Loose2 02 09	47	22	14	12	247000	15000	79900	5200	29100	2600	161000	15000	385000	28000	3447	37	3477	94	3459	50	100.52
16:40:32	JH_Loose2 02 10	18	18	15	11	145500	4300	42600	1600	24100	1000	143000	12000	237000	11000	3302	60	3360	120	3306	70	101.633
16:46:27	JH_Loose2 03 01	24	23	62	20	91800	3200	26200	1200	20100	1200	110500	7600	138200	8900	3351	68	3610	150	3266	77	110.533
16:47:34	JH_Loose2 03 02	12	19	130	47	146900	6100	46000	2300	47500	3300	402000	61000	264000	17000	3283	74	3050	140	3425	79	89.0511
16:48:49	JH_Loose2 03 03	143	47	580	110	701000	38000	211000	9800	100000	13000	830000	150000	1360000	120000	3240	110	2930	270	3390	100	86.4307
16:49:56	JH_Loose2 03 04	40	21	25	13	204300	7100	59700	2300	37200	1600	245000	36000	314000	13000	3345	54	3420	120	3335	77	102.549
16:51:05	JH_Loose2 03 05	48	20	166	48	170000	12000	50400	3500	37000	3000	314000	23000	302000	22000	3303	54	3070	120	3370	74	91.0979
16:52:16	JH_Loose2 03 06	73	35	850	130	197500	9200	60500	3400	82100	5800	975000	89000	444000	27000	3101	87	2560	130	3404	83	75.2056
16:53:29	JH_Loose2 03 07	55	26	25	14	196700	5900	75100	2600	22900	1300	107600	5500	266000	13000	3721	76	3760	170	3767	75	99.8142
16:54:47	JH_Loose2 03 08	26	21	139	38	186700	8500	70900	4200	37500	2500	170000	14000	257000	15000	3709	93	3670	180	3800	120	96.5789
16:55:50	JH_Loose2 03 09	34	18	27	15	241200	7600	68500	2200	44200	1700	266000	14000	390000	18000	3258	51	3210	100	3324	62	96.5704
16:56:58	JH_Loose2 03 10	37	20	236	61	323000	14000	104000	4100	46600	4400	339000	48000	487000	25000	3477	65	3430	150	3534	80	97.0572
17:02:51	JH_Loose2 04 01	20	19	22	13	282700	6900	91800	2300	44000	1600	234600	9500	431000	18000	3485	48	3390	110	3541	58	95.7357
17:04:02	JH_Loose2 04 02	43	24	2500	1900	109000	34000	45000	20000	105000	77000	189000	47000	124000	10000	3550	130	3490	220	3620	110	96.4088
17:05:10	JH_Loose2 04 03	30	20	59	26	114400	4600	53400	2700	17600	1300	144000	42000	148300	9900	4000	64	3850	170	4061	82	94.8042
17:06:27	JH_Loose2 04 04	26	20	4.8	8.5	127600	5700	35800	1500	59100	3200	328000	19000	198600	9800	3319	48	3304	92	3309	61	99.8489
17:07:30	JH_Loose2 04 05	23	19	67	23	242700	8700	72700	2700	67600	3000	430000	28000	389000	17000	3369	45	3300	110	3408	61	96.831
17:08:41	JH_Loose2 04 06	87	27	136	40	358000	34000	104000	10000	142000	16000	781000	95000	612000	68000	3316	59	3260	130	3349	72	97.3425
17:09:51	JH_Loose2 04 07	43	21	300	48	467000	16000	139400	4300	67000	2800	410000	27000	777000	31000	3334	53	3210	120	3394	80	94.5787
17:11:03	JH_Loose2 04 08	28	19	65	18	306700	8800	95800	3000	52000	2000	390000	29000	477000	20000	3441	50	3380	100	3454	65	97.8576
17:12:16	JH_Loose2 04 09	13	17	21	12	91700	4300	26800	1200	20400	1100	123700	6300	151100	7000	3353	53	3280	110	3343	74	98.1155
17:13:33	JH_Loose2 04 10	20	27	19	17	175000	17000	55400	5600	11900	1400	56700	6700	245000	27000	3505	95	3740	190	3440	120	108.721
17:19:16	JH_Loose2 05 01	31	19	82	25	290000	9200	85500	3000	49800	2100	291000	23000	482000	25000	3320	52	3290	130	3331	66	98.7691
17:20:25	JH_Loose2 05 02	17	17	8	10	270000	11000	74200	2200	62400	2700	351000	13000	439000	21000	3276	47	3310	110	3245	70	102.003
17:21:34	JH_Loose2 05 03	25	17	7.5	9.5	140100	4900	42800	1700	20930	890	114300	5800	225000	12000	3373	43	3360	110	3373	57	99.6146
17:22:46	JH_Loose2 05 04	15	20	67	34	132000	13000	38500	3900	22900	1700	126500	7800	214000	25000	3350	57	3370	130	3323	71	101.414
17:24:02	JH_Loose2 05 05	62	25	294	63	316000	14000	90700	4500	59900	4800	660000	120000	612000	39000	3116	56	2900	110	3266	70	88.7936
17:25:05	JH_Loose2 05 06	20	18	41	28	100000	3100	30200	1000	24800	1500	168000	16000	177800	8500	3241	51	3090	120	3331	73	92.7649
17:26:25	JH_Loose2 05 07	43	24	22	18	182100	5200	53500	1500	69600	3100	438000	16000	291000	11000	3254	38	3260	92	3310	55	98.4894
17:27:26	JH_Loose2 05 08	8	20	10	11	71700	3700	20800	1100	24000	1400	138000	11000	120900	7500	3244	50	3160	110	3291	61	96.0194
17:28:42	JH_Loose2 05 09	73	29	1780	590	78000	23000	34000	10000	87000	26000	1290000	540000	93000	24000	4000	87	4020	230	3937	74	102.108
17:29:52	JH_Loose2 05 10	22	20	52	19	291000	10000	88300	3400	23500	1500	115900	8900	451000	22000	3319	70	3250	130	3353	85	96.9281
16:00:56	NIST612_1	24	20	600	67	10610	900	9630	820	23500	2100	44500	4100	47000	4200	3435	62	1399	69	5170	110
16:06:07	NIST612_2	8	19	866	79	13840	500	12330	470	31000	1400	58500	3100	63000	3200	3427	61	1434	69	5120	110
16:07:43	NIST612_3	35	19	778	67	13360	500	12420	430	29800	1400	58300	2900	61800	3200	3463	68	1393	68	5220	100
16:25:22	NIST612_4	18	20	788	71	13630	680	12480	570	29800	1600	57600	3400	60400	3200	3454	60	1384	71	5240	110
16:41:41	NIST612_5	22	17	775	63	13030	620	12070	580	28800	1400	55900	3000	60100	3300	3421	61	1402	61	5150	97
16:58:08	NIST612_6	6	17	756	65	12870	630	12260	570	29600	1600	54700	2800	59300	3100	3459	57	1337	56	5290	100
17:14:33	NIST612_7	15	18	712	60	12840	630	12190	610	29600	1700	54600	3000	61800	3700	3457	53	1351	60	5240	100
17:33:23	NIST612_8	15	20	781	75	14300	740	12370	570	31100	1700	58300	3100	63700	3500	3347	61	1320	57	5038	99
16:11:15	KL	29	18	-1.1	7.4	32500	1300	2450	100	4090	240	78500	4300	210000	11000	1014	41	998	50	980	120	101.837
16:12:23	KL_1	6	17	14	11	32100	1400	2450	110	4080	250	81000	4800	210000	13000	1023	54	990	59	990	140	100
16:28:49	KL_2	14	21	-0.7	7.7	28800	1100	2150	100	3620	220	70700	3900	190800	9900	972	49	978	47	920	130	106.304
16:45:15	KL_3	12	22	0.6	8.3	29400	1100	2299	96	3640	230	72200	4500	192900	9900	993	42	1012	53	980	110	103.265
17:01:40	KL_4	25	20	-3.9	7.5	33100	1300	2450	110	4050	250	79200	4600	212000	13000	1011	44	1022	61	950	120	107.579
17:18:10	KL_5	11	21	-5	7.5	31000	1200	2360	100	3840	250	77400	3800	207000	11000	987	39	986	48	930	110	106.022
17:37:04	KL_6	17	20	-7.4	6.8	32300	1200	2480	120	4080	210	79800	4500	216000	12000	925	39	897	42	880	120	101.932
16:08:52	AS3	161	31	31	12	119700	4800	9240	400	23600	1100	441000	22000	738000	37000	1054	47	1068	54	990	130	107.879
16:10:03	AS3_1	163	30	35	15	127800	5300	9670	390	25400	1300	475000	28000	752000	46000	1089	51	1135	70	980	120	115.816
16:26:27	AS3_2	135	25	25	12	127200	5100	9450	430	24300	1300	440000	25000	759000	45000	1061	56	1107	70	920	140	120.326
16:27:38	AS3_3	145	30	32	12	142400	5900	10730	480	27900	1900	534000	35000	914000	64000	1045	57	1070	71	970	130	110.309
16:42:55	AS3_4	97	26	25	11	148400	6100	11460	460	29400	1500	536000	30000	908000	54000	1068	55	1126	79	980	130	114.898
16:44:04	AS3_5	75	22	36	15	183300	8600	13960	630	36000	2200	645000	35000	1159000	69000	1033	58	1055	66	960	150	109.896
16:59:17	AS3_6	92	26	22	12	147700	6700	11130	580	28100	1700	521000	32000	876000	67000	1087	61	1107	70	950	140	116.526
17:00:34	AS3_7	134	30	23	12	45500	2700	3420	210	5790	490	107400	9100	282000	22000	1049	53	1070	75	960	150	111.458
17:15:42	AS3_8	109	26	26	13	52700	3900	3900	280	7550	660	148000	18000	339000	35000	1047	58	1089	72	930	140	117.097
17:16:54	AS3_9	135	26	17	11	57700	3100	4650	300	6960	420	131100	9700	385000	30000	1054	54	1071	71	1000	130	107.1
17:34:36	AS3_10	176	31	61	17	212000	12000	16900	1000	32500	3900	575000	91000	1300000	100000	1085	48	1077	69	970	120	111.031
17:35:57	AS3_11	179	34	39	15	192000	17000	15200	1300	33900	4100	610000	84000	1090000	100000	1059	53	1093	77	960	140	113.854
2017-07-27
11:09:32	KL	50	29	0	12	38570	710	2922	73	4770	200	89600	3500	241000	9000	1046	23	1055	29	1002	53	105.289
11:10:47	KL_1	18	29	6	13	39650	830	2939	82	4940	180	92700	3500	246600	9400	1035	22	1063	30	955	58	111.309
11:27:07	KL_2	48	28	-3	13	37830	870	2964	85	4720	170	90500	3600	244000	10000	1036	22	1035	27	1072	55	96.5485
11:43:33	KL_3	31	29	16	15	37390	950	2737	95	4560	160	91400	3900	247000	10000	991	22	1017	27	936	57	108.654
12:00:00	KL_4	24	27	-6	12	34820	790	2645	90	4440	190	83700	3200	239000	11000	1009	27	1011	30	1000	69	101.1
12:16:23	KL_5	52	28	-3	12	36440	840	2745	80	4570	180	89700	3900	243300	9900	1031	24	1047	27	981	57	106.728
12:32:53	KL_6	14	29	-9	10	37380	680	2795	82	4520	150	90200	3500	251400	9600	1024	23	1033	27	964	56	107.158
13:06:58	KL_7	27	26	-9	10	39200	1200	2930	120	5070	200	95400	4200	269000	13000	1021	25	1013	24	962	70	105.301
13:23:28	KL_8	39	29	-1	11	38160	900	2902	85	4810	180	92900	3300	264000	10000	997	27	977	27	1023	64	95.5034
13:39:49	KL_9	24	27	-3	12	36590	770	2761	80	4550	170	87900	2800	245900	8200	983	22	985	26	988	69	99.6964
13:57:24	KL_10	41	28	4	13	34810	700	2716	87	4290	150	84000	3300	235200	7800	983	25	965	26	1052	74	91.73
14:13:50	KL_11	21	30	8	15	33270	800	2488	71	4150	180	78300	3500	221900	8800	982	23	991	27	999	65	99.1992
14:30:12	KL_12	39	28	3	12	32860	830	2529	88	3960	180	78700	3400	224100	8200	1008	25	973	24	1044	67	93.1992
14:47:49	KL_13	23	25	-9	10	32240	940	2452	93	3890	170	75800	3000	230000	11000	999	29	981	29	991	76	98.9909
15:04:15	KL_14	-3	26	7	12	35180	840	2649	80	4350	190	84000	3300	236100	9100	1013	24	1020	26	1012	59	100.791
15:20:45	KL_15	17	23	10	13	38900	1100	2880	100	4700	190	91600	3500	258000	10000	1006	23	1030	27	962	74	107.069
15:38:17	KL_16	-6	23	-5	10	39500	1200	3080	110	4910	200	94900	4000	263000	11000	1085	28	1022	28	1081	71	94.5421
15:39:24	KL_17	13	24	6	12	34130	780	2620	91	4240	180	81700	3000	225900	7600	1071	23	1030	25	1015	69	101.478
15:40:35	KL_18	28	25	-5	11	32590	900	2494	94	3900	190	76500	3200	219400	9800	1078	26	1023	29	1037	70	98.65
15:41:44	KL_19	34	25	5	12	30310	710	2299	62	3620	150	71600	2700	201600	7300	1084	29	1025	30	1026	71	99.9025
15:42:55	KL_20	2	26	15	13	33390	850	2478	82	4090	180	80300	3400	224000	10000	1076	29	1027	30	970	65	105.876
15:44:12	KL_21	24	29	3	12	35040	780	2660	78	4250	170	84300	3100	237000	10000	1099	27	1019	28	1017	68	100.197
15:45:17	KL_22	17	27	-9	12	38460	880	2857	87	4780	180	92700	3800	254500	9100	1099	27	1028	29	993	63	103.525
15:46:25	KL_23	6	25	0	11	35130	810	2749	82	4390	150	82300	3300	236900	9800	1143	29	1026	30	1071	68	95.7983
15:47:37	KL_24	6	27	4	11	33070	780	2482	80	3910	160	79000	3300	224400	8500	1114	27	1012	28	1017	69	99.5084
11:08:21	AS3_1	493	49	110	19	70100	2200	5460	190	12760	700	224500	9100	425000	11000	1075	26	1071	30	1060	59	101.038
11:24:47	AS3_2	511	46	216	35	224000	21000	18400	1700	31100	3800	391000	46000	1210000	120000	1189	38	1205	40	1168	72	103.168
11:25:57	AS3_3	443	64	119	29	104300	7000	8270	590	11310	620	181000	12000	658000	46000	1055	36	1050	37	1080	78	97.2222
11:41:13	AS3_4	354	43	80	21	176000	7300	13580	560	38000	1700	674000	35000	1061000	51000	1093	26	1122	36	1041	66	107.781
11:42:24	AS3_5	304	44	52	18	158800	7400	12240	620	35400	2000	678000	45000	1019000	65000	1057	28	1066	34	1026	63	103.899
11:57:43	AS3_6	238	35	31	16	95200	3500	7360	290	18100	1000	331000	24000	601000	37000	1090	32	1108	38	1040	70	106.538
12:14:03	AS3_8	232	39	106	21	289000	23000	22900	1900	30900	1700	398000	28000	1850000	140000	1072	28	1050	32	1092	65	96.1538
12:15:18	AS3_9	212	37	66	19	174000	13000	13500	1000	16500	1200	281000	19000	1053000	68000	1092	30	1103	32	1047	72	105.349
12:30:27	AS3_10	141	36	39	18	557000	31000	43200	2400	62900	3500	1001000	69000	3450000	190000	1095	28	1110	38	1053	65	105.413
13:04:37	AS3_12	195	37	119	33	457000	30000	35000	2300	168000	21000	4040000	480000	3230000	240000	1059	40	1026	52	1072	59	95.709
13:05:52	AS3_13	151	37	39	16	393000	13000	30420	970	109600	4100	2100000	120000	2500000	110000	1083	26	1071	31	1051	62	101.903
13:21:01	AS3_14	168	34	30	16	417000	28000	32100	2200	116800	8700	2230000	200000	2710000	220000	1080	30	1083	40	1052	61	102.947
13:22:12	AS3_15	168	35	26	16	385000	34000	30000	2700	108000	10000	2020000	240000	2490000	260000	1115	32	1138	46	1063	60	107.056
13:37:27	AS3_16	143	30	41	18	339000	23000	26100	1700	89100	6700	1620000	140000	2170000	180000	1065	29	1074	37	1053	57	101.994
13:38:38	AS3_17	121	30	23	15	275000	21000	21200	1600	70400	5800	1270000	120000	1710000	150000	1091	29	1109	41	1068	63	103.839
13:55:02	AS3_18	119	33	34	16	260000	24000	20300	1900	65000	7000	1150000	140000	1640000	180000	1078	30	1128	48	1051	65	107.326
13:56:13	AS3_19	101	47	35	25	154000	31000	11900	2300	33900	8700	620000	190000	960000	230000	1117	42	1187	61	1080	100	109.907
14:11:27	AS3_20	120	35	57	22	131000	25000	10400	1800	30900	7000	530000	150000	820000	190000	1165	43	1150	44	1232	84	93.3442
14:29:03	AS3_23	80	32	25	16	114400	2700	8710	210	24280	730	443000	12000	705000	21000	1065	28	1067	34	1037	75	102.893
14:45:32	AS3_24	102	31	33	15	152500	8400	11640	630	33400	2200	611000	47000	946000	66000	1094	25	1107	33	1040	61	106.442
14:46:40	AS3_25	102	33	10	13	112300	2300	8660	210	23130	660	437000	12000	709000	23000	1081	28	1067	32	1060	67	100.66
15:01:52	AS3_26	118	28	22	14	110700	2200	8540	210	23070	640	423000	11000	710000	21000	1063	27	1059	29	1056	62	100.284
15:03:09	AS3_27	58	27	23	16	126500	3200	9760	270	27720	860	493000	19000	785000	31000	1086	27	1101	34	1059	70	103.966
15:18:18	AS3_28	69	32	24	16	138700	3800	10710	320	29530	890	551000	25000	856000	37000	1079	27	1108	35	1055	61	105.024
15:19:27	AS3_29	93	33	29	18	141000	7700	11180	690	30700	2400	532000	43000	914000	59000	1059	30	1068	43	1093	83	97.7127
15:35:53	AS3_30	89	30	23	15	311000	14000	23800	1100	79800	4000	1432000	91000	1980000	130000	1107	33	1103	40	1046	65	105.449
15:37:05	AS3_31	106	31	8	13	138300	4600	10900	440	29800	1200	542000	25000	866000	41000	1123	28	1104	31	1081	70	102.128
11:11:53	JH_Loose2 06 01	75	30	64	24	252100	6500	73800	2000	33200	1500	190000	13000	417000	17000	3339	27	3297	60	3357	28	98.2127
11:13:03	JH_Loose2 06 02	87	31	9700	2500	367000	52000	229000	43000	384000	92000	166000	11000	252800	8400	4610	190	5980	600	4236	76	141.171
11:14:15	JH_Loose2 06 03	71	30	215	33	284500	5100	90000	1600	49600	1100	743000	36000	468800	8800	3414	24	3288	60	3491	29	94.185
11:15:24	JH_Loose2 06 04	69	31	228	78	517300	9400	150600	2900	169700	4700	1057000	42000	900000	23000	3276	31	3158	62	3364	35	93.8763
11:16:39	JH_Loose2 06 05	84	31	146	63	253000	11000	74300	3500	48100	2600	449000	21000	418000	23000	3345	32	3299	86	3373	39	97.8061
11:17:46	JH_Loose2 06 06	53	28	21	15	312600	9200	150800	4500	52100	1800	239000	11000	403000	16000	4083	28	3994	76	4130	27	96.707
11:18:56	JH_Loose2 06 07	264	96	139	37	162200	4900	69600	2200	34400	1800	178000	16000	222200	8700	3892	30	3772	78	3962	32	95.2044
11:20:07	JH_Loose2 06 08	70	28	530	160	195500	6300	72200	2400	53500	3800	560000	100000	288000	13000	3683	50	3610	130	3746	53	96.3695
11:21:17	JH_Loose2 06 09	122	39	950	380	418000	31000	127000	14000	72000	17000	2800000	1800000	1160000	270000	3029	52	2650	120	3329	50	79.6035
11:22:35	JH_Loose2 06 10	55	32	153	62	140900	3900	42400	1800	36200	2600	680000	250000	243000	12000	3321	33	3251	74	3380	45	96.1834
11:28:23	JH_Loose2 07 01	71	33	5	16	67900	2600	19800	790	11910	470	68800	2600	116300	5500	3302	31	3248	79	3361	40	96.6379
11:29:30	JH_Loose2 07 02	33	26	310	92	306000	15000	94700	5300	78500	5700	990000	140000	518000	22000	3353	37	3225	81	3450	35	93.4783
11:30:41	JH_Loose2 07 03	137	45	194	42	328000	35000	93200	9000	42500	3600	329000	33000	574000	59000	3232	29	3083	67	3349	31	92.0573
11:31:50	JH_Loose2 07 04	43	29	25	20	81300	3300	23430	910	23300	1600	158000	14000	146000	7200	3252	35	3120	78	3340	47	93.4132
11:33:00	JH_Loose2 07 05	59	29	56	27	263500	5800	79100	1800	53800	1800	382000	36000	446000	15000	3342	31	3257	68	3410	37	95.5132
11:34:17	JH_Loose2 07 06	-9	29	51	25	292000	17000	92700	5700	38000	2900	205000	18000	459000	31000	3472	29	3469	79	3492	27	99.3414
11:35:19	JH_Loose2 07 07	63	29	78	46	255400	6600	73900	1900	43100	1600	303000	35000	466000	16000	3241	40	3102	82	3350	44	92.597
11:36:30	JH_Loose2 07 08 ??	69	30	1950	310	950000	120000	123000	14000	261000	33000	5640000	620000	5090000	880000	1776	77	1620	91	1981	76	81.7769
11:37:43	JH_Loose2 07 09	69	32	121	45	224300	4600	64000	1600	72100	3000	433000	17000	397000	12000	3265	31	3154	68	3333	41	94.6295
11:38:53	JH_Loose2 07 10	34	27	128	33	162700	3400	46230	920	32900	1300	805000	73000	280200	7000	3273	37	3177	77	3321	43	95.664
11:44:45	JH_Loose2 08 01	38	30	105	45	437900	5300	173500	2500	36400	1500	292000	29000	721000	17000	3664	27	3350	70	3843	30	87.1715
11:45:59	JH_Loose2 08 02	67	32	340	240	102100	5000	29700	1700	20500	2600	122000	20000	183000	10000	3276	40	3170	89	3346	45	94.74
11:47:05	JH_Loose2 08 03	38	29	240	43	377000	10000	122200	3400	65400	2600	409000	16000	623000	21000	3470	25	3352	58	3531	31	94.9306
11:48:17	JH_Loose2 08 04	246	39	1010	180	1209000	16000	371000	5400	220800	6600	1075000	35000	2148000	57000	3348	27	3168	70	3453	30	91.7463
11:49:27	JH_Loose2 08 05	61	32	17	17	260000	17000	72100	4600	10900	1000	128000	16000	453000	37000	3310	36	3287	88	3300	39	99.6061
11:50:38	JH_Loose2 08 06	17	26	34	20	214500	6700	92300	2700	19500	1000	98100	8600	289000	12000	3969	27	3945	80	3965	36	99.4956
11:51:56	JH_Loose2 08 07	53	37	58	27	120600	3900	34700	1000	33300	1700	235000	41000	199100	8400	3371	33	3370	76	3367	51	100.089
11:52:58	JH_Loose2 08 08	20	25	26	15	292000	12000	84400	3500	68300	4600	406000	34000	492000	25000	3353	24	3343	61	3352	29	99.7315
11:54:09	JH_Loose2 08 09	33	31	18	15	185000	20000	54100	5700	24900	2300	224000	9200	298000	33000	3421	30	3497	70	3367	36	103.861
11:55:19	JH_Loose2 08 10	14	30	61	35	194300	4200	54900	1300	30000	1100	183000	17000	328000	13000	3330	31	3341	74	3320	35	100.633
12:01:14	JH_Loose2 09 01	15	31	33	21	175300	7800	50900	2300	34300	2100	188300	8800	289000	14000	3379	32	3389	71	3350	35	101.164
12:02:21	JH_Loose2 09 02	39	28	360	100	398000	11000	125700	3200	83200	5200	542000	56000	651000	28000	3473	41	3440	120	3489	51	98.5956
12:03:37	JH_Loose2 09 03	22	28	17	15	91100	3400	25820	990	38800	1600	214400	9700	149400	7100	3363	34	3427	69	3321	41	103.192
12:04:39	JH_Loose2 09 04	85	29	159	76	315900	7700	93000	2300	28700	2400	218000	55000	564000	21000	3334	31	3247	67	3376	31	96.1789
12:05:55	JH_Loose2 09 05	58	30	1	14	132500	3800	37700	1100	32900	1200	175000	7100	213000	7300	3388	33	3473	68	3322	37	104.545
12:07:07	JH_Loose2 09 06	27	30	39	17	165200	6000	45100	1700	41200	1300	268000	10000	297000	13000	3234	25	3177	68	3263	35	97.3644
12:08:14	JH_Loose2 09 07	15	31	15	15	354000	15000	111800	4600	51500	2400	309000	16000	628000	29000	3396	25	3205	60	3493	33	91.7549
12:09:32	JH_Loose2 09 08	35	32	42	35	236200	4800	67900	1200	30830	710	166300	4200	388000	11000	3385	27	3429	59	3352	37	102.297
12:10:40	JH_Loose2 09 09	64	37	560	130	269000	13000	83700	3900	58300	4800	652000	55000	470000	25000	3394	36	3236	66	3473	40	93.1759
12:11:47	JH_Loose2 09 10	18	30	78	23	168900	7800	49600	2400	30900	1400	164500	9000	281000	15000	3381	36	3399	79	3367	43	100.95
12:17:37	JH_Loose2 10 01	50	30	17	19	258000	11000	73600	3200	32300	1500	193000	10000	445000	23000	3336	33	3342	70	3335	41	100.21
12:18:46	JH_Loose2 10 02	32	30	74	22	218300	6900	65100	2000	35400	1500	840000	100000	366000	15000	3402	48	3410	120	3403	57	100.206
12:19:58	JH_Loose2 10 03	52	28	8	14	97700	2400	26930	620	18570	640	105500	3300	168300	6000	3310	30	3334	69	3281	42	101.615
12:21:11	JH_Loose2 10 04	46	31	299	41	267000	9100	78000	2600	36990	860	2047000	78000	458000	19000	3374	29	3351	70	3377	32	99.2301
12:22:22	JH_Loose2 10 05	56	36	270	73	106600	5300	32000	1900	30500	3500	940000	260000	165000	11000	3493	38	3660	100	3392	45	107.901
12:23:33	JH_Loose2 10 06	49	37	219	61	364000	15000	104300	4400	52500	3300	319000	26000	626000	31000	3345	40	3330	110	3340	48	99.7006
12:24:41	JH_Loose2 10 07	9	27	3	14	101400	2400	37540	880	26550	830	153800	7400	158300	5100	3685	27	3590	70	3737	33	96.0664
12:25:48	JH_Loose2 10 08	7	31	22	17	309400	7800	135700	3600	98900	2700	468000	14000	406000	14000	4030	36	4088	98	3997	43	102.277
12:27:02	JH_Loose2 10 09	5	29	8	16	155500	2700	44870	940	13800	420	79000	2700	261900	6000	3359	28	3364	64	3341	36	100.688
12:28:08	JH_Loose2 10 10	11	26	20	21	465000	10000	134400	3100	94300	2800	551000	17000	789000	24000	3365	30	3358	71	3354	42	100.119
12:51:42	JH_Loose2 11 01
12:52:53	JH_Loose2 11 02	47	31	20	16	316400	6700	98100	1900	34900	1100	182600	5100	514000	16000	3494	42	3465	96	3478	51	99.6262
12:54:10	JH_Loose2 11 03	47	28	23	19	220200	7100	70000	2200	24800	1100	137800	6500	370000	12000	3476	24	3344	61	3508	35	95.325
12:55:19	JH_Loose2 11 04	61	33	-5	14	101000	3100	29220	880	49000	1600	261900	8500	163500	6900	3420	36	3459	91	3360	44	102.946
12:56:31	JH_Loose2 11 05	19	27	266	41	181200	6400	54800	2100	48200	2400	1830000	140000	331000	15000	3348	25	3139	54	3432	29	91.4627
12:57:38	JH_Loose2 11 06	31	31	29	20	115000	2100	33470	590	24500	1100	158000	12000	209000	5900	3317	26	3157	63	3377	33	93.4853
12:58:49	JH_Loose2 11 07	69	30	376	57	106700	1900	44150	780	31600	1100	413000	47000	185900	4700	3697	27	3276	74	3910	36	83.7852
13:00:03	JH_Loose2 11 08	55	30	16	15	167900	6600	48900	1800	37200	1600	210000	9200	272800	9700	3419	26	3413	65	3382	36	100.917
13:01:09	JH_Loose2 11 09	45	32	390	200	147100	6900	42900	1900	49800	3900	321000	34000	260000	14000	3361	31	3240	74	3397	40	95.3783
13:02:19	JH_Loose2 11 10	37	33	22	15	140100	4300	54800	1300	23100	1200	116000	6400	202000	7500	3837	27	3764	64	3829	30	98.3024
13:08:11	JH_Loose2 12 01	41	25	12	16	157400	5400	46800	1400	30900	1200	171300	8100	249800	8800	3448	25	3456	58	3400	34	101.647
13:09:25	JH_Loose2 12 02	73	41	500	140	175000	13000	51800	4600	44000	9700	660000	130000	319000	32000	3380	140	3380	310	3400	160	99.4118
13:10:33	JH_Loose2 12 03	58	33	820	360	316000	12000	98500	8100	70000	18000	289000	29000	493000	15000	3467	41	3520	80	3412	46	103.165
13:11:46	JH_Loose2 12 04	28	29	34	17	502000	20000	148200	5300	45500	2000	253000	13000	820000	37000	3422	24	3406	65	3398	33	100.235
13:12:51	JH_Loose2 12 05	76	28	1290	160	465000	11000	151800	4600	89300	7100	2650000	240000	916000	43000	3341	30	2987	72	3524	31	84.7616
13:14:04	JH_Loose2 12 06	59	27	11	16	281100	4900	79900	1400	49500	1500	295000	20000	456000	11000	3382	27	3391	62	3336	36	101.649
13:15:13	JH_Loose2 12 07	14	27	34	18	125800	2900	37320	870	23330	680	122900	3600	192500	4700	3473	31	3553	68	3401	43	104.469
13:16:23	JH_Loose2 12 08	21	29	7	13	161000	4400	48000	1200	29490	810	164000	5700	258100	8900	3446	30	3464	78	3424	37	101.168
13:17:42	JH_Loose2 12 09	60	42	2330	240	196000	11000	77800	3700	120800	6700	2810000	520000	252000	19000	3939	68	4100	160	3857	44	106.3
13:18:48	JH_Loose2 12 10	45	32	44	29	122300	3600	34400	1000	39200	2000	224000	14000	191300	7100	3394	38	3498	85	3313	52	105.584
13:24:34	JH_Loose2 13 01	57	30	351	85	255900	6300	74200	1900	55800	4200	416000	47000	462000	17000	3278	31	3120	71	3372	33	92.5267
13:25:47	JH_Loose2 13 02	35	30	45	23	258200	6000	82200	2400	24000	1200	124400	6400	414000	12000	3470	33	3401	82	3502	37	97.1159
13:27:04	JH_Loose2 13 03	43	33	44	39	123000	3800	35300	1300	17200	680	101100	8100	181600	8100	3455	37	3617	72	3342	42	108.229
13:28:13	JH_Loose2 13 04	44	39	7	18	204900	5600	58400	1500	46800	1400	268600	8600	350000	12000	3301	34	3210	79	3339	44	96.1366
13:29:24	JH_Loose2 13 05	172	37	1355	87	512000	12000	167300	3500	116400	3300	2294000	89000	995000	25000	3295	28	2883	63	3554	37	81.1199
13:30:31	JH_Loose2 13 06	14	28	17	16	157300	5600	44300	1600	34200	1500	202000	13000	250500	9300	3344	36	3367	76	3318	55	101.477
13:31:42	JH_Loose2 13 07	19	34	4	15	523000	11000	207200	4100	38000	1200	180000	6300	718000	20000	3829	36	3803	98	3846	43	98.882
13:32:49	JH_Loose2 13 08	27	27	141	28	267000	18000	83200	5600	74700	5600	666000	35000	426000	29000	3445	32	3368	73	3494	45	96.3938
13:34:01	JH_Loose2 13 09	34	30	473	67	557000	13000	172400	4300	68500	5900	1630000	320000	935000	33000	3385	42	3279	97	3459	48	94.7962
13:35:14	JH_Loose2 13 10	16	29	1390	240	85000	5600	39200	4200	71300	9000	336000	11000	125400	4800	3858	80	3610	140	4005	74	90.1373
13:41:05	JH_Loose2 14 01	25	27	42	21	131200	3600	38300	1100	32700	1200	225000	18000	224700	9700	3303	33	3212	71	3371	36	95.2833
13:42:16	JH_Loose2 14 02	53	35	13	16	421000	12000	125700	3200	52900	1700	275400	9100	627000	19000	3450	36	3555	81	3407	53	104.344
13:43:26	JH_Loose2 14 03	32	34	52	20	249000	15000	71400	4500	102000	7600	555000	47000	393000	29000	3368	34	3452	82	3349	35	103.076
13:44:37	JH_Loose2 14 04	20	36	21	19	248500	5400	75000	1500	34300	1100	192300	6100	413000	13000	3351	33	3259	71	3432	39	94.9592
13:45:47	JH_Loose2 14 05	77	42	154	79	420000	23000	118200	6500	65600	4500	401000	34000	690000	41000	3255	32	3214	77	3320	34	96.8072
13:46:58	JH_Loose2 14 06	29	29	20	16	232300	4000	71200	1500	29370	880	164000	11000	367600	8800	3409	32	3379	63	3449	37	97.9704
13:48:06	JH_Loose2 14 07	45	30	64	21	303000	7700	90400	2200	48300	1500	277000	12000	498000	12000	3329	35	3251	82	3411	48	95.3093
13:49:14	JH_Loose2 14 08	56	32	437	47	264000	11000	74500	2600	36200	1500	1810000	120000	578000	28000	3008	34	2599	65	3335	46	77.931
13:50:25	JH_Loose2 14 0 small	61	32	890	130	382000	22000	106000	5400	75000	8200	546000	93000	818000	45000	3011	34	2615	76	3321	46	78.7413
13:51:40	JH_Loose2 14 09	32	40	173	79	138300	6300	40100	1900	87200	6600	609000	80000	215000	12000	3372	43	3470	130	3380	63	102.663
13:52:59	JH_Loose2 14 10	39	45	207	50	184600	4800	53300	1400	30200	1300	1122000	49000	289000	11000	3352	42	3410	100	3363	44	101.398
13:58:42	JH_Loose2 15 01	47	35	11	15	111600	3400	32100	1000	50900	2500	284000	14000	177400	6200	3325	33	3350	78	3352	42	99.9403
13:59:50	JH_Loose2 15 02	105	34	1	13	159500	3400	78900	1500	19610	550	82900	2300	202400	6600	4092	30	3991	84	4181	39	95.4556
14:00:56	JH_Loose2 15 03	29	31	656	82	246000	11000	81600	3200	51900	3600	2720000	350000	455000	21000	3318	32	2994	75	3583	32	83.5613
14:02:07	JH_Loose2 15 04	25	27	433	58	335000	10000	107500	3500	58300	2800	1880000	95000	517000	20000	3464	31	3435	72	3525	35	97.4468
14:03:19	JH_Loose2 15 05	42	32	390	110	432000	16000	117700	5100	80200	7000	511000	65000	799000	38000	3141	30	3018	74	3264	41	92.4632
14:04:32	JH_Loose2 15 06	19	26	18	16	141000	11000	63300	4800	21000	1700	101900	8800	186000	15000	3950	32	3901	79	4022	35	96.9915
14:05:39	JH_Loose2 15 07	51	34	31	19	197400	3400	56500	1000	72700	1900	451000	17000	351900	8400	3215	28	3067	72	3354	40	91.4431
14:06:47	JH_Loose2 15 08	33	28	15	16	202100	5400	59200	1600	40000	1500	224500	8200	340000	13000	3291	51	3220	110	3383	57	95.1818
14:07:59	JH_Loose2 15 09	20	27	26	17	159300	4600	45500	1500	31180	820	176900	4400	263000	10000	3286	29	3271	59	3335	37	98.081
14:09:14	JH_Loose2 15 10	21	32	24	21	153800	4500	44500	1400	53400	2300	312000	17000	264000	12000	3258	60	3200	110	3361	68	95.2098
14:15:03	JH_Loose2 16 01	52	32	490	120	293000	10000	86600	3300	117700	7200	1060000	170000	544000	26000	3234	32	3029	73	3394	35	89.2457
14:16:16	JH_Loose2 16 02	10	30	26	21	279000	10000	117300	4800	21330	810	105000	3800	383000	15000	3859	28	3765	61	3940	28	95.5584
14:17:27	JH_Loose2 16 03	48	49	104	30	268900	9300	84400	3100	42600	2300	230000	14000	397000	15000	3488	40	3528	89	3492	44	101.031
14:18:36	JH_Loose2 16 04	16	34	-4	13	320300	7500	100400	2400	34500	1000	191700	5600	494000	15000	3467	32	3462	72	3492	38	99.1409
14:19:44	JH_Loose2 16 05	62	36	37	23	91200	2000	26500	710	26350	930	155600	4300	167100	4900	3232	33	3038	78	3378	45	89.9349
14:20:54	JH_Loose2 16 06	14	26	18	15	342600	5900	108600	2000	32150	840	194300	8000	540000	13000	3455	25	3393	68	3514	33	96.5566
14:22:09	JH_Loose2 16 07	34	32	11	13	142500	2100	41300	700	75200	1500	450000	11000	252000	5200	3263	26	3112	64	3378	37	92.1255
14:23:15	JH_Loose2 16 08	29	30	12	13	222900	4700	52680	950	84500	2100	521000	14000	425000	12000	3000	27	2942	58	3044	33	96.6491
14:24:24	JH_Loose2 16 09	30	26	56	22	177600	3600	53300	1100	25700	1100	155400	9500	296800	8200	3364	30	3271	63	3426	41	95.4758
14:25:38	JH_Loose2 16 10	33	32	22	18	224100	5800	63600	2100	21400	800	115300	3900	363000	13000	3341	38	3366	91	3332	48	101.02
14:31:29	JH_Loose2 17 00	40	38	13	18	129500	4600	36800	1400	32400	2200	187000	14000	220300	9200	3308	31	3244	76	3337	37	97.2131
14:32:38	JH_Loose2 17 01	23	32	9	14	129700	2500	37560	700	30940	730	171200	4700	209200	5400	3377	29	3354	61	3371	35	99.4957
14:33:57	JH_Loose2 17 02	82	38	46	23	500000	21000	159700	6800	59800	2200	330000	13000	788000	48000	3509	34	3471	95	3521	38	98.5799
14:34:58	JH_Loose2 17 03	12	23	60	22	195900	4100	84900	1500	12100	550	73000	13000	250500	6500	4005	30	4014	85	4001	37	100.325
14:36:06	JH_Loose2 17 04	494	42	1860	260	1239000	25000	361600	7800	245000	12000	1870000	120000	2491000	94000	3154	36	2800	89	3364	44	83.2342
14:37:18	JH_Loose2 17 05	22	28	115	36	466800	9900	146900	3100	48800	2400	312000	25000	755000	19000	3471	35	3412	76	3496	43	97.5973
14:38:32	JH_Loose2 17 06	35	32	70	29	283900	4800	80700	1800	98600	2800	588000	26000	468000	12000	3356	38	3352	74	3342	40	100.299
14:39:46	JH_Loose2 17 07	55	35	0	14	157100	5900	45700	1700	80800	5300	450000	29000	256000	11000	3391	27	3378	67	3378	39	100
14:40:52	JH_Loose2 17 08	88	34	2270	320	520000	26000	180100	9000	141000	12000	1090000	130000	845000	50000	3581	37	3418	96	3648	42	93.6952
14:41:59	JH_Loose2 17 09	17	26	17	14	143300	3700	41300	1200	33300	800	207400	9400	251800	8400	3313	34	3201	73	3361	45	95.2395
14:43:08	JH_Loose2 17 10	37	30	11	14	136600	2100	39050	730	35140	810	232400	6600	262100	7000	3223	31	2993	67	3342	38	89.5572
14:49:03	JH_Loose2 18 01	20	26	27	18	112900	1900	35180	550	6920	220	35800	1000	184500	4900	3466	29	3397	68	3486	37	97.4469
14:50:12	JH_Loose2 18 02	73	31	24	15	150400	3100	43200	950	30900	1300	184500	8000	259700	7800	3329	38	3248	83	3361	45	96.6379
14:51:28	JH_Loose2 18 03	33	32	50	21	131200	3400	37820	920	40300	1500	239700	7800	212900	6700	3394	28	3410	74	3372	43	101.127
14:52:35	JH_Loose2 18 04	52	34	0	14	139900	5500	39600	1600	17930	910	101900	5500	234000	12000	3356	34	3353	81	3334	43	100.57
14:53:43	JH_Loose2 18 05	6	28	13	17	192000	10000	54600	2600	31900	1500	177000	9100	319000	17000	3356	28	3347	68	3350	36	99.9104
14:54:59	JH_Loose2 18 06	54	40	173	50	134000	4000	39100	1000	43800	2200	190400	7200	202100	6200	3477	32	3610	89	3393	46	106.396
14:56:06	JH_Loose2 18 07	20	32	618	73	226600	4300	69700	1400	104400	3200	2210000	150000	398100	9900	3375	31	3200	69	3465	37	92.3521
14:57:20	JH_Loose2 18 08	7	31	14	18	140800	5700	41100	1800	71000	3800	396000	23000	233000	12000	3386	30	3366	76	3392	38	99.2335
14:58:23	JH_Loose2 18 09	43	30	124	34	194000	3800	56000	1300	44600	1800	319000	18000	333000	10000	3336	29	3286	66	3364	32	97.6813
14:59:36	JH_Loose2 18 10	29	30	46	25	409100	7700	124300	2700	19600	1400	253000	93000	653000	16000	3442	32	3452	75	3439	37	100.378
15:05:29	JH_Loose2 19 01	27	31	60	23	241700	6300	69200	1900	71700	2800	780000	160000	387000	14000	3377	51	3430	120	3352	60	102.327
15:06:40	JH_Loose2 19 02	30	36	773	84	265600	8300	76600	2500	131200	8700	3890000	750000	442000	16000	3347	39	3352	86	3364	45	99.6433
15:07:51	JH_Loose2 19 03	37	36	10	21	220700	5300	64200	1600	66900	1800	391000	11000	378000	12000	3336	32	3300	67	3372	38	97.8648
15:09:05	JH_Loose2 19 04	9	27	670	110	381000	14000	103100	3600	116600	5900	2650000	150000	769000	27000	3095	36	2856	79	3265	43	87.4732
15:10:15	JH_Loose2 19 05	31	47	12	20	350500	6000	111600	1800	12770	730	63400	3500	537000	18000	3532	37	3588	91	3521	39	101.903
15:11:14	JH_Loose2 19 06	36	26	79	23	134700	2800	39700	1000	20900	1300	178000	24000	247900	7600	3280	30	3123	64	3381	37	92.3691
15:12:32	JH_Loose2 19 07	147	39	380	130	209000	4200	64700	1400	29200	1300	118000	8400	353000	13000	3408	40	3340	100	3478	46	96.0322
15:13:46	JH_Loose2 19 08	50	43	11	20	108000	3000	30160	960	19080	850	100600	4000	169600	6100	3374	44	3520	100	3314	59	106.216
15:15:04	JH_Loose2 19 09	-27	44	110	35	405000	13000	119100	3400	50100	1800	249300	6900	635000	24000	3427	47	3520	110	3399	61	103.56
15:16:07	JH_Loose2 19 10	44	43	66	26	329000	16000	95500	4400	63800	4800	420000	26000	540000	31000	3377	34	3428	98	3376	45	101.54
15:21:54	JH_Loose2 20 01	41	31	12	21	167700	4300	50700	1400	25850	910	152000	11000	278900	9200	3396	42	3373	89	3437	62	98.1379
15:23:04	JH_Loose2 20 02	57	36	10	19	79000	2600	22720	780	10050	630	53200	2800	132900	5200	3339	32	3338	73	3363	44	99.2566
15:24:15	JH_Loose2 20 03	48	32	39	19	125000	2400	35630	760	21710	900	122500	4000	207500	4800	3338	30	3356	72	3341	35	100.449
15:25:26	JH_Loose2 20 04	59	36	22	20	73100	1700	31180	720	25580	700	114300	3400	94400	3100	3991	33	4044	99	3973	42	101.787
15:26:40	JH_Loose2 20 05	24	34	26	26	201700	5900	56800	1600	61800	2500	338000	12000	330000	11000	3350	33	3389	76	3338	34	101.528
15:27:46	JH_Loose2 20 06	51	35	44	20	255600	5300	84500	1800	48800	1500	266000	11000	390000	11000	3581	32	3584	77	3580	41	100.112
15:28:58	JH_Loose2 20 07	9	35	15	19	73800	1800	21340	580	21050	950	114300	3900	119600	4200	3391	49	3440	110	3388	68	101.535
15:30:06	JH_Loose2 20 08	28	32	53	23	173000	6000	50100	1700	35700	1700	216000	9500	285000	11000	3384	36	3419	94	3364	49	101.635
15:31:16	JH_Loose2 20 09	46	34	41	22	160800	3900	46400	1100	18940	580	96700	2500	258400	7600	3408	29	3458	78	3369	43	102.642
15:32:32	JH_Loose2 20 10	48	33	67	22	135900	3200	38940	970	45100	1300	469000	55000	219600	7300	3394	32	3444	75	3351	39	102.775
2017-07-28
08:31:46	NIST612_0	49	33	945	68	15680	550	14570	520	34700	1300	68100	2500	72200	3100	3486	53	1406	54	5228	91
08:34:19	NIST612_1	47	31	900	54	15770	590	14150	470	33800	1400	64600	2700	69600	2900	3496	50	1457	59	5147	76
08:52:00	NIST612_2	35	28	911	74	14870	520	13750	550	33600	1500	63100	2300	68200	3100	3473	56	1435	55	5197	97
09:08:28	NIST612_3	7	25	941	71	15140	610	13940	560	33300	1500	65700	3200	70700	3200	3484	55	1400	55	5221	94
09:27:12	NIST612_4	-4	23	902	61	15580	670	14010	570	34800	1600	67300	2900	71800	3200	3445	56	1419	61	5175	99
09:43:38	NIST612_5	31	25	913	67	15490	620	14160	580	34400	1700	67300	3100	71900	3300	3457	52	1390	49	5159	91
10:00:02	NIST612_6	40	23	884	65	15440	610	14220	590	34500	1700	65800	2800	72600	3100	3437	56	1374	59	5178	97
10:16:31	NIST612_7	0	26	928	67	15860	760	14410	620	34500	1500	67700	3300	71900	3400	3492	59	1472	69	5220	110
10:32:54	NIST612_8	20	26	928	65	15460	740	13980	640	33600	1800	65700	2900	71800	3700	3465	69	1452	71	5220	120
10:49:17	NIST612_9	36	27	888	69	15300	620	14030	610	33900	1700	66500	2900	70000	3000	3486	62	1436	66	5196	99
11:05:43	NIST612_10	3	23	878	65	15300	630	14240	660	34300	1700	65300	2900	69900	3500	3503	66	1426	60	5240	110
11:22:07	NIST612_11	18	25	931	69	15430	660	14040	610	34200	1500	65300	2800	73700	3400	3438	65	1402	63	5200	110
08:37:54	KL	41	32	-10	11	27150	930	2016	79	3300	170	66400	3200	184400	9300	995	29	1001	31	942	83	106.263
08:39:05	KL_1	3	31	-10	13	22600	770	1740	75	2580	140	52500	2300	151000	6800	1006	32	995	34	989	91	100.607
08:55:32	KL_2	21	29	20	15	26360	780	1945	66	3100	140	62500	2800	177400	7400	982	29	993	27	926	77	107.235
09:12:01	KL_3	6	28	2	15	27780	940	2164	89	3280	150	68000	3300	193000	10000	1015	33	982	35	1027	89	95.6183
09:30:42	KL_4	24	29	-2	11	29230	950	2176	77	3460	150	70700	3400	200400	9900	1003	35	1011	34	953	85	106.086
09:47:15	KL_5	-2	26	0	13	24400	850	1856	78	2880	130	58700	2600	167600	7900	999	35	981	35	974	97	100.719
10:03:35	KL_6	26	28	-2	12	25710	960	1929	75	3170	170	62000	3100	180900	9300	992	33	983	38	960	98	102.396
10:20:00	KL_7	10	27	11	14	27320	830	2074	75	3250	150	68400	3200	189700	8800	994	31	1006	32	961	85	104.683
10:36:25	KL_8	16	29	4	11	27740	930	2097	72	3450	170	68100	2800	191500	7600	993	34	1011	38	975	89	103.692
10:52:51	KL_9	34	27	-13	10	27270	870	2010	73	3260	170	66900	2900	185500	8100	993	32	999	32	926	86	107.883
11:09:20	KL_10	4	24	1	12	26480	890	2018	76	3250	170	66400	2900	185200	8200	998	35	982	35	983	99	99.8983
11:25:39	KL_11	33	27	16	12	26990	800	2148	86	3360	160	68500	3200	187300	7100	1018	33	992	32	1060	91	93.5849
08:35:34	AS3	228	41	52	20	64000	2200	4930	200	11400	690	197500	8600	386000	14000	1076	41	1097	45	1000	110	109.7
08:36:49	AS3_1	231	43	56	20	61500	2100	4780	180	11090	610	190800	7800	374000	15000	1079	39	1090	43	1020	100	106.863
08:53:09	AS3_2	181	37	45	16	54200	1600	4170	130	8890	490	160900	6400	339000	12000	1076	37	1092	42	1016	90	107.48
08:54:26	AS3_3	234	42	73	20	73700	2600	5590	200	12910	750	239000	11000	457000	18000	1052	41	1081	50	980	110	110.306
09:09:37	AS3_4	200	37	37	18	60200	2100	4610	190	9510	540	167200	8300	361000	13000	1085	42	1090	40	990	110	110.101
09:10:48	AS3_5	204	35	24	16	66500	2200	5120	190	11050	590	199400	9500	394000	14000	1085	38	1097	43	1000	100	109.7
09:28:23	AS3_6	147	29	31	15	61600	2100	4690	160	9530	500	172700	7100	384000	16000	1061	39	1087	47	1000	100	108.7
09:29:38	AS3_7	172	31	38	17	96000	3100	7330	240	19510	870	361000	18000	598000	26000	1068	39	1087	44	990	100	109.798
09:44:48	AS3_8	127	29	30	16	91000	2900	7120	250	19060	830	353000	15000	568000	23000	1076	37	1074	46	1038	97	103.468
09:45:58	AS3_9	380	45	104	26	159500	6700	12340	550	30800	1600	558000	35000	957000	53000	1098	51	1117	55	1010	120	110.594
10:01:13	AS3_10	273	44	61	18	106600	3900	8190	310	20540	930	365000	17000	665000	32000	1068	47	1077	54	1000	110	107.7
10:02:26	AS3_11	183	39	54	21	170400	7500	13180	500	32500	1600	577000	29000	1020000	44000	1092	42	1108	57	1020	130	108.627
10:17:37	AS3_12	137	39	55	21	106500	4300	8230	410	19250	900	340000	17000	663000	31000	1059	48	1090	54	990	130	110.101
10:18:49	AS3_13	161	40	36	16	155000	5600	11770	500	29800	1300	563000	29000	981000	60000	1063	50	1088	53	970	110	112.165
10:34:08	AS3_14	134	40	23	17	143000	5500	10980	480	27900	1200	535000	28000	920000	49000	1046	48	1076	52	1010	120	106.535
10:35:15	AS3_15	80	34	28	18	97500	4200	7600	380	17160	950	324000	18000	628000	40000	1065	56	1098	59	1010	140	108.713
10:50:29	AS3_16	93	37	32	17	133600	4600	10280	420	26900	1100	496000	23000	840000	47000	1071	46	1104	57	990	110	111.515
10:51:45	AS3_17	124	38	17	15	98900	3400	7410	290	17520	760	330000	17000	628000	38000	1062	50	1083	49	950	110	114
11:06:53	AS3_18	175	37	35	20	376000	16000	28900	1100	110500	5000	2034000	97000	2350000	120000	1071	47	1078	55	1020	120	105.686
11:08:06	AS3_19	182	41	39	19	335000	15000	25600	1100	91100	4500	1667000	86000	2043000	98000	1079	49	1099	50	1000	130	109.9
11:23:17	AS3_20	119	35	47	17	400000	14000	30900	1200	117600	4700	2260000	110000	2500000	130000	1077	45	1100	50	1010	100	108.911
11:24:29	AS3_21	120	38	33	13	387000	16000	30100	1400	112300	5100	2080000	120000	2470000	160000	1074	46	1086	50	1040	110	104.423
08:40:19	JH_Loose2 30 01	73	36	198	42	256900	8200	79100	2500	103600	4500	946000	66000	430000	17000	3379	28	3266	65	3443	36	94.8591
08:41:26	JH_Loose2 30 02	41	31	16	16	101200	3000	29390	920	28000	1100	157900	6400	169400	6900	3329	25	3277	63	3349	41	97.8501
08:42:42	JH_Loose2 30 03	34	35	35	19	32940	930	10340	320	4720	300	24500	1300	48700	2000	3505	52	3650	120	3468	60	105.248
08:43:46	JH_Loose2 30 04	102	36	960	170	49000	4200	20000	2700	43900	6900	333000	41000	119400	9600	3180	150	2540	250	3671	97	69.191
08:44:57	JH_Loose2 30 05	11	53	390	100	196800	6500	63500	3300	79900	4000	518000	30000	327000	17000	3461	42	3508	97	3492	47	100.458
08:46:09	JH_Loose2 30 06	51	31	29	17	95400	2300	26940	620	13940	400	83600	4700	160400	5800	3296	30	3268	67	3296	40	99.1505
08:47:20	JH_Loose2 30 07	85	48	82	44	237000	21000	64800	5700	24000	1000	134100	5200	377000	38000	3354	34	3545	95	3285	53	107.915
08:48:33	JH_Loose2 30 08	13	28	38	22	214000	16000	63000	4900	20220	810	113500	8300	361000	32000	3345	34	3331	73	3361	40	99.1074
08:49:48	JH_Loose2 30 09	7	46	22	26	353800	9900	120800	4400	57900	2400	294000	11000	516000	22000	3595	47	3520	130	3597	55	97.8593
08:50:56	JH_Loose2 30 10	50	37	-10	15	150600	2800	44400	1000	31980	740	182700	4700	251300	6300	3312	36	3205	74	3358	52	95.4437
08:56:43	JH_Loose2 31 01	35	26	18	16	109000	3900	31300	1200	24940	670	140900	4300	176000	7800	3344	37	3370	83	3330	49	101.201
08:57:52	JH_Loose2 31 02	13	27	221	37	366000	9000	105000	2600	92800	3000	598000	24000	621000	21000	3310	30	3261	65	3332	35	97.8691
08:59:02	JH_Loose2 31 03	26	25	449	61	119200	3100	37900	1000	51300	3200	567000	45000	218100	7600	3334	33	3071	69	3489	41	88.0195
09:00:18	JH_Loose2 31 04	37	30	48	19	177700	3900	77500	1600	32770	990	148900	4800	233700	8200	3965	27	3929	65	3968	34	99.0171
09:01:23	JH_Loose2 31 05	84	49	75	31	37500	4900	11200	1500	5540	660	38000	11000	63000	10000	3344	57	3430	110	3318	67	103.376
09:02:35	JH_Loose2 31 06	28	32	18	16	194400	5200	45900	1200	178500	5600	1091000	39000	362000	13000	3018	30	2972	62	3032	39	98.0211
09:03:44	JH_Loose2 31 07	49	32	353	50	151200	7800	45200	2600	52200	3600	390000	29000	265000	15000	3295	45	3117	92	3383	59	92.1372
09:04:56	JH_Loose2 31 08	24	28	130	30	67300	2500	19540	880	15600	1400	167000	34000	120100	6100	3266	31	3107	67	3332	42	93.2473
09:06:15	JH_Loose2 31 09	30	32	227	47	377400	7500	116100	2500	55200	2400	6750000	700000	825000	37000	3121	43	2575	84	3447	48	74.7026
09:07:27	JH_Loose2 31 10	186	37	870	120	738000	17000	214400	4400	272700	8100	4120000	170000	1635000	50000	3042	32	2466	81	3351	49	73.59
09:13:10	JH_Loose2 32 01	51	28	9	15	74700	4200	21700	1300	32800	2600	194000	16000	128600	8900	3310	28	3211	61	3341	29	96.1089
09:14:19	JH_Loose2 32 02	58	26	-1	12	239000	12000	72500	3500	31200	1600	184500	7500	408000	19000	3339	25	3141	60	3422	32	91.7884
09:15:36	JH_Loose2 32 small	56	41	600	170	124100	8200	39400	3200	45200	6700	880000	340000	173000	12000	3537	73	3540	140	3470	76	102.017
09:16:43	JH_Loose2 32 03	51	32	96	22	69300	1900	30810	970	8950	550	368000	12000	90100	2700	3966	32	3881	78	3977	42	97.5861
09:17:55	JH_Loose2 32 small_1	76	27	28	19	94800	3100	27830	970	31100	1300	172500	7200	158400	6500	3335	33	3256	71	3364	50	96.7895
09:19:05	JH_Loose2 32 04	49	33	703	62	90000	2800	30290	960	54700	2200	1520000	67000	167300	7100	3362	37	2934	72	3587	49	81.7954
09:20:16	JH_Loose2 32 05	140	46	194	47	561000	30000	158200	9100	207000	10000	1144000	53000	934000	59000	3285	35	3188	76	3294	44	96.782
09:21:23	JH_Loose2 32 06	38	33	30	20	140300	4000	40900	1300	46900	1200	355000	17000	235400	8900	3309	33	3194	65	3351	42	95.3148
09:22:32	JH_Loose2 32 07	34	29	3	13	287000	17000	128500	8000	67900	6000	306000	29000	366000	27000	4026	29	4032	69	4013	32	100.473
09:23:46	JH_Loose2 32 08	41	28	22	15	150500	4700	43400	1500	41800	1400	241000	9100	253200	9600	3330	42	3296	88	3341	53	98.6531
09:24:51	JH_Loose2 32 09	29	29	54	19	342900	7200	109200	2400	52500	1700	284000	10000	553000	15000	3451	24	3364	59	3498	31	96.1692
09:26:03	JH_Loose2 32 10	46	29	6	14	220700	4900	63200	1500	30050	800	162900	4400	359000	11000	3335	33	3326	70	3328	44	99.9399
09:31:54	JH_Loose2 33 01	103	32	574	52	214900	8100	67500	2600	60100	3400	1312000	83000	474000	23000	3144	34	2668	71	3463	40	77.043
09:33:04	JH_Loose2 33 02	43	25	41	16	98500	1900	28850	650	31600	1500	177500	4100	168900	4500	3329	29	3255	72	3362	41	96.8174
09:34:15	JH_Loose2 33 03	59	30	42	21	328100	8000	95000	2200	94700	2900	521000	18000	529000	17000	3361	29	3378	69	3346	41	100.956
09:35:32	JH_Loose2 33 04	97	28	14	15	191100	4900	58600	1700	33480	980	183500	5700	308000	11000	3410	30	3367	68	3427	39	98.2492
09:36:36	JH_Loose2 33 05	48	31	61	25	204600	3600	55910	900	42000	1400	276000	26000	353300	8000	3238	29	3199	66	3259	40	98.1589
09:37:47	JH_Loose2 33 06	56	26	16	16	99800	3900	28000	1100	20010	940	114100	5700	167400	8200	3285	34	3260	77	3294	43	98.9678
09:38:58	JH_Loose2 33 07	51	30	49	23	122000	3900	28650	900	32500	1500	215000	17000	229800	9800	3013	38	2969	81	3019	54	98.3438
09:40:07	JH_Loose2 33 08	78	36	9	16	74700	1700	21400	500	14580	460	81200	2700	122700	2800	3325	36	3301	75	3330	49	99.1291
09:41:22	JH_Loose2 33 09	43	32	77	33	220400	4800	63700	1500	81900	2200	515000	24000	377000	12000	3298	39	3232	78	3335	49	96.9115
09:42:31	JH_Loose2 33 10	73	28	232	41	429000	16000	118700	4500	78200	4800	390000	22000	742000	36000	3247	34	3134	70	3283	40	95.4615
09:48:24	JH_Loose2 34 01	46	28	20	15	141200	9000	45300	2800	34100	2800	174000	16000	212000	15000	3543	29	3515	63	3500	37	100.429
09:49:31	JH_Loose2 34 02	23	31	81	25	180900	9700	51900	2800	35600	2300	397000	62000	314000	21000	3271	50	3160	100	3313	70	95.3818
09:50:41	JH_Loose2 34 03	33	29	28	17	177900	6600	57900	2100	18250	910	95500	5200	276000	12000	3510	28	3388	76	3533	39	95.8958
09:51:50	JH_Loose2 34 04	80	31	129	33	159300	3200	53070	930	33060	960	347000	55000	262700	5800	3469	29	3231	68	3559	43	90.7839
09:53:05	JH_Loose2 34 05	46	23	16	13	161000	16000	52300	5300	21900	2300	122000	16000	254000	30000	3536	27	3500	66	3510	36	99.7151
09:54:15	JH_Loose2 34 06	39	34	368	44	26920	980	9720	330	19500	700	36300	1600	25000	1000	4116	49	4940	180	3697	48	133.622
09:55:23	JH_Loose2 34 07	34	28	45	17	173800	3900	55200	1200	27800	1100	153500	6100	286100	8600	3424	33	3254	84	3495	42	93.1044
09:56:32	JH_Loose2 34 08	42	29	236	40	313800	6300	106400	2400	53500	2000	385000	31000	504000	16000	3522	41	3369	94	3592	48	93.7918
09:57:42	JH_Loose2 34 09	24	27	114	35	158800	3100	69100	1400	41500	1700	218000	11000	223000	8100	3912	32	3764	68	3962	37	95.0025
09:58:57	JH_Loose2 34 10	-8	27	22	17	39600	3300	11330	960	8900	900	56400	9300	66200	6600	3365	32	3331	64	3337	42	99.8202
10:04:52	JH_Loose2 35 01	24	32	2	13	106100	3000	30920	800	14220	380	82400	2900	181200	6400	3312	31	3194	69	3349	39	95.3718
10:05:57	JH_Loose2 35 02	104	35	126	35	320000	30000	97300	9000	49300	4300	254000	24000	503000	51000	3435	26	3408	57	3428	34	99.4166
10:07:06	JH_Loose2 35 03	196	55	7200	1700	683000	74000	236000	29000	362000	72000	2080000	250000	1051000	86000	3579	78	3520	170	3634	57	96.863
10:08:16	JH_Loose2 35 04	50	31	117	25	128400	3000	37500	830	20250	730	296600	9700	236400	7300	3238	28	3023	57	3356	42	90.0775
10:09:28	JH_Loose2 35 05	45	29	216	54	477000	14000	149200	4200	94900	3500	519000	27000	779000	38000	3446	37	3387	84	3467	37	97.6925
10:10:40	JH_Loose2 35 06	25	28	38	18	141000	11000	40900	3100	18170	950	131900	9000	240000	21000	3327	31	3269	60	3347	34	97.6696
10:11:46	JH_Loose2 35 07	41	28	18	15	145200	3900	41600	1000	30920	940	182400	7100	246600	9600	3311	39	3273	87	3335	50	98.1409
10:12:56	JH_Loose2 35 08	29	27	33	19	168800	4100	49600	1400	32900	1100	184000	11000	282000	11000	3348	41	3321	75	3363	50	98.7511
10:14:06	JH_Loose2 35 09	42	26	256	55	169800	4100	50700	1400	45800	1500	341000	21000	298700	9900	3312	26	3169	56	3391	32	93.4533
10:15:18	JH_Loose2 35 10	45	33	35	20	7700	1300	2020	410	6000	2000	53000	18000	27900	5600	2380	99	1770	100	2900	180	61.0345
10:21:14	JH_Loose2 36 01	231	50	250	58	407000	17000	115100	5200	156400	8900	854000	47000	677000	35000	3298	30	3267	69	3303	42	98.9101
10:22:24	JH_Loose2 36 02	62	33	28	16	241500	8700	68600	2300	64300	2600	398000	19000	426000	19000	3261	61	3250	130	3312	82	98.128
10:23:31	JH_Loose2 36 03	47	31	339	49	117700	2300	33680	860	28000	2100	373000	25000	212700	7900	3236	34	3140	76	3322	41	94.5214
10:24:39	JH_Loose2 36 04	30	29	21	15	330000	10000	92400	2800	60900	2100	406000	13000	564000	22000	3278	28	3303	65	3290	42	100.395
10:26:00	JH_Loose2 36 05	67	43	207	53	385000	16000	107100	4200	41400	5300	1470000	170000	645000	34000	3279	40	3249	89	3285	57	98.9041
10:27:04	JH_Loose2 36 06	40	31	464	73	132300	7600	40800	2500	41100	2300	842000	85000	280000	18000	3121	44	2728	92	3435	67	79.4178
10:28:14	JH_Loose2 36 07	35	32	880	200	230000	7700	72100	2600	113700	6000	1110000	120000	415000	16000	3334	40	3197	85	3479	48	91.8942
10:29:24	JH_Loose2 36 08	32	28	157	25	263700	5800	84100	2100	54200	1600	485000	17000	457000	13000	3386	23	3250	52	3497	34	92.9368
10:30:31	JH_Loose2 36 09	33	25	30	17	473000	14000	131000	4100	67600	2100	410000	19000	830000	35000	3254	29	3253	61	3276	35	99.2979
10:31:41	JH_Loose2 36 10	66	29	504	91	200000	16000	52000	4200	124100	6200	1290000	120000	409000	37000	3070	35	3005	77	3147	45	95.4878
10:37:35	JH_Loose2 37 01	52	25	53	19	206300	5400	59100	1700	32700	1100	183400	6600	345000	11000	3309	35	3322	77	3324	45	99.9398
10:38:45	JH_Loose2 37 02	44	31	25	16	91400	3000	25950	790	26200	1100	144700	5400	150900	5400	3313	39	3334	88	3321	56	100.391
10:39:59	JH_Loose2 37 03	50	26	318	46	162700	4700	50500	1500	31900	1500	307000	18000	267700	9700	3412	34	3405	88	3451	39	98.6671
10:41:06	JH_Loose2 37 04	51	33	18	16	103400	3500	29380	990	27800	1400	160100	9300	173800	7600	3303	27	3280	59	3315	33	98.9442
10:42:24	JH_Loose2 37 05	37	42	738	91	346000	10000	121600	3400	43300	3000	6590000	380000	608000	23000	3463	36	3089	81	3652	45	84.5838
10:43:37	JH_Loose2 37 06	42	43	29	23	194300	6400	57100	2100	22700	1000	120000	5200	306000	13000	3389	39	3374	98	3356	56	100.536
10:44:36	JH_Loose2 37 07	9	26	7	12	114000	3100	32770	970	31700	1400	181900	8200	191300	6600	3308	39	3281	81	3322	55	98.7658
10:45:52	JH_Loose2 37 08	2	24	28	17	51100	1300	14940	410	14320	570	81300	3800	87900	3400	3319	36	3240	68	3356	48	96.5435
10:46:57	JH_Loose2 37 09	60	28	68	19	203000	11000	55700	3100	24300	1400	321000	14000	346000	20000	3257	28	3234	63	3265	38	99.0505
10:48:12	JH_Loose2 37 10	49	35	497	64	190500	6400	58100	2300	44600	2800	1890000	120000	489000	20000	2959	35	2295	68	3416	49	67.1838
10:54:00	JH_Loose2 38 01	40	29	6	13	350000	31000	117000	10000	36100	2900	182000	16000	523000	51000	3613	31	3644	76	3582	40	101.731
10:55:11	JH_Loose2 38 02	77	34	175	59	547000	22000	176800	7200	116600	6400	585000	30000	844000	42000	3515	35	3448	67	3523	47	97.8711
10:56:21	JH_Loose2 38 03	35	26	49	31	176000	5400	48000	1700	58100	2000	348000	17000	302000	12000	3240	34	3195	68	3243	44	98.5199
10:57:35	JH_Loose2 38 04	42	31	132	43	353500	9900	102300	3200	99200	4200	970000	150000	617000	29000	3303	32	3227	68	3333	40	96.8197
10:58:41	JH_Loose2 38 05	18	26	93	34	358000	13000	101600	3900	52000	2500	330000	27000	615000	29000	3285	29	3218	71	3301	35	97.4856
10:59:52	JH_Loose2 38 06	68	30	77	23	250000	5200	72500	1500	52300	1600	279000	8400	423000	11000	3321	32	3242	71	3341	44	97.0368
11:01:01	JH_Loose2 38 07	30	25	4	15	76500	3900	22600	1200	22400	1500	135000	11000	142000	11000	3275	68	3150	130	3355	75	93.8897
11:02:15	JH_Loose2 38 08	31	26	0	12	177300	4200	51600	1300	17800	1000	90000	4500	293600	9400	3344	28	3304	63	3348	33	98.6858
11:03:27	JH_Loose2 38 09	24	27	57	58	134900	3600	40500	1100	26140	690	156400	4900	235600	8100	3341	32	3220	72	3393	42	94.9013
11:04:34	JH_Loose2 38 10	12	29	16	15	39500	1400	11600	430	11840	640	62600	3300	64300	2800	3375	39	3361	86	3363	63	99.9405
11:10:25	JH_Loose2 39 01	41	28	7	15	95800	2700	27770	750	27290	860	150300	5100	156300	5500	3355	31	3329	75	3346	46	99.4919
11:11:34	JH_Loose2 39 02	54	30	8	15	131000	4300	40700	1100	17370	650	98900	4100	221000	9300	3396	31	3273	66	3460	39	94.5954
11:12:52	JH_Loose2 39 03	87	41	189	52	193500	9200	57700	3000	43800	2800	490000	34000	326000	20000	3335	55	3210	130	3373	68	95.1675
11:14:06	JH_Loose2 39 04	42	60	196	54	222500	7300	66900	2200	63100	3300	640000	73000	321000	12000	3499	51	3540	130	3417	69	103.6
11:15:09	JH_Loose2 39 05	30	28	-8	11	62900	1800	19000	480	13700	2100	73000	12000	108600	3400	3347	40	3220	88	3412	52	94.3728
11:16:16	JH_Loose2 39 06	53	27	480	100	123000	5000	38400	2100	30600	3700	385000	52000	227000	13000	3297	42	3090	110	3426	57	90.1926
11:17:26	JH_Loose2 39 07	32	28	15	14	70000	2100	20070	590	13270	480	73100	2400	114400	4300	3342	39	3343	85	3332	59	100.33
11:18:35	JH_Loose2 39 08	28	28	9	12	81100	1600	34230	820	19330	560	100000	3500	119000	3500	3835	35	3672	82	3907	47	93.9852
11:19:50	JH_Loose2 39 09	48	31	68	23	145900	3200	41970	920	37300	1100	253000	14000	247400	6400	3298	35	3202	77	3333	49	96.0696
11:21:02	JH_Loose2 39 10	46	32	29	20	127100	2700	35950	900	36300	1100	210500	7100	216000	6900	3296	36	3256	76	3309	47	98.3983
12:54:41	NIST612_0	46	27	978	73	15570	630	14060	580	34900	1500	68300	3200	74500	3800	3445	63	1406	63	5160	100
12:57:09	NIST612
13:12:21	NIST612_1	13	20	862	63	15310	590	14020	510	33600	1600	65600	2900	71200	3200	3471	61	1437	66	5186	99
13:28:50	NIST612_2	36	27	911	74	15560	680	14100	610	33400	1600	66400	2900	73700	3700	3436	67	1405	64	5190	110
13:45:11	NIST612_3	16	28	892	76	14950	590	13860	600	32800	1500	64800	2700	70800	3100	3451	58	1397	58	5180	100
14:01:36	NIST612_4	44	27	890	69	14950	590	13920	530	34500	1600	64700	2700	71600	3200	3472	62	1409	60	5220	100
14:18:03	NIST612_5	20	27	934	73	15270	610	14210	620	34700	1700	65900	3300	70200	3200	3486	63	1457	66	5190	110
14:34:25	NIST612_6	42	27	879	62	14830	600	13520	530	32400	1500	63400	2700	69500	3100	3454	61	1415	62	5190	100
14:51:59	NIST612_7	23	26	899	74	15380	660	13970	610	32800	1500	63900	2800	70700	3100	3461	64	1432	63	5160	100
15:08:30	NIST612_8	32	22	901	70	15750	640	14200	650	33800	1700	65900	2900	72100	3400	3460	71	1434	61	5170	100
15:24:51	NIST612_9	3	22	886	70	15220	680	14160	610	33200	1500	67200	3300	70400	3400	3468	63	1412	60	5220	110
15:41:19	NIST612_10	40	26	896	70	15220	600	14320	570	33800	1600	66400	3300	71300	3200	3472	60	1414	67	5217	97
15:57:40	NIST612_11	56	27	884	67	16080	710	14500	630	34100	1700	67800	3200	73300	3500	3463	67	1440	64	5150	110
16:14:05	NIST612_12	19	25	886	67	15060	650	13560	610	33700	1700	66400	3500	70500	3200	3432	64	1414	63	5170	120
16:30:33	NIST612_13	9	22	870	66	15590	810	13760	650	34300	2200	66500	3600	70400	3600	3448	60	1428	60	5140	110
16:46:56	NIST612_14	46	27	823	75	14970	650	13660	700	32000	1600	63800	3300	68600	3400	3433	70	1417	68	5140	110
17:03:19	NIST612_15	35	25	846	63	14070	650	12940	560	31800	1600	61100	2800	63400	2700	3424	57	1389	60	5167	99
17:19:44	NIST612_16	28	22	775	58	14030	560	13200	560	31600	1400	60500	2500	64400	2800	3440	56	1380	55	5195	91
17:36:07	NIST612_17	-2	24	913	71	14150	520	13160	540	32600	1500	60900	2600	65600	2800	3405	55	1345	51	5168	89
17:52:41	NIST612_18	3	21	830	73	14300	550	12950	530	32100	1600	61000	2600	67100	3000	3374	60	1339	53	5127	97
18:10:13	NIST612_19	36	27	827	63	14150	610	12750	520	31600	1500	60700	2900	65800	3000	3386	62	1336	51	5122	97
18:28:56	NIST612_20	22	23	816	62	13660	590	12810	560	30300	1500	58900	2700	62400	3000	3438	68	1382	59	5190	110
18:30:07	NIST612_21	21	24	820	58	13950	600	12660	540	30100	1400	58200	2700	63400	2900	3411	64	1396	62	5115	97
13:00:39	KL	67	26	19	17	125500	4300	36800	1300	18180	920	102900	4700	214500	8600	3339	39	3279	84	3357	51	97.6765
13:01:47	KL	34	26	83	25	179900	6300	52500	1900	30500	1400	179000	11000	313000	15000	3320	34	3253	79	3349	41	97.1335
13:15:53	KL	31	26	4	11	27140	870	1986	74	3250	150	67500	2900	190000	7800	963	31	980	34	898	97	109.131
13:32:19	KL_1	22	26	-2	13	26720	870	2082	85	3210	160	64400	2700	183300	7700	1008	34	997	37	1001	93	99.6004
13:48:43	KL_2	21	29	11	13	27270	960	2065	92	3160	150	68300	3000	193000	10000	982	38	979	39	940	110	104.149
14:05:08	KL_3	42	29	16	13	27160	940	2106	99	3270	190	68900	3100	195400	8900	985	41	964	37	960	100	100.417
14:21:37	KL_4	35	27	0	12	26820	880	2030	78	3320	170	68500	3300	184200	8200	998	35	1011	42	939	97	107.668
14:37:59	KL_5	36	29	8	13	27040	850	1992	78	3100	150	64200	2500	183100	7700	986	33	1014	39	888	92	114.189
14:55:34	KL_6	15	26	-6	11	25480	900	1913	79	2970	150	62500	2700	176700	7600	979	37	979	37	910	110	107.582
15:12:00	KL_7	27	25	14	13	27690	840	2096	86	3330	170	68200	2700	194600	8000	977	37	973	33	930	110	104.624
15:28:25	KL_8	26	27	-3	12	26840	840	2012	81	3200	170	64700	2500	181500	7500	991	33	1020	37	901	96	113.208
15:44:50	KL_9	51	26	-4	11	26180	830	1973	71	3090	150	63700	2700	178200	7700	991	36	1012	39	933	92	108.467
16:01:19	KL_10	13	28	-2	11	27130	890	2059	77	3190	170	64900	3000	190500	8400	976	36	977	35	930	94	105.054
16:17:38	KL_11	27	26	-10	11	28660	850	2091	88	3510	160	71200	3300	200500	7800	947	34	980	38	822	98	119.221
16:34:03	KL_12	11	23	-2	11	24510	790	1869	71	3070	150	59400	2700	172400	7200	973	39	955	36	930	110	102.688
16:50:30	KL_13	18	25	10	14	26600	1000	1973	90	3240	180	66400	3300	186800	9800	952	43	959	42	880	130	108.977
17:06:53	KL_14	26	24	5	12	26930	920	1999	81	3210	180	65800	2700	184700	8000	944	39	966	43	870	110	111.034
17:23:22	KL_15	1	23	-8.3	8.6	25940	750	1960	80	3270	150	63300	2400	178400	7000	949	34	952	33	905	90	105.193
17:39:42	KL_16	35	27	-4	11	24310	740	1778	67	2810	130	59000	2200	170400	6800	916	31	922	32	848	92	108.726
17:56:09	KL_17	29	29	6	12	23690	800	1778	69	2750	140	56600	2400	165500	7000	930	25	921	25	914	86	100.766
18:13:44	KL_18	12	24	-1	10	22410	740	1690	79	2620	130	53400	2300	155300	7300	947	37	951	39	880	120	108.068
18:33:44	KL_19	27	25	6	13	24620	870	1833	65	3010	150	60400	2400	173000	7200	946	37	944	37	900	110	104.889
18:34:49	KL_20	6	22	-6	10	24850	900	1886	85	2930	150	60600	2700	173800	7800	946	39	946	42	890	110	106.292
12:58:12	AS3	130	31	25	15	392000	14000	30400	1300	116100	5600	2250000	130000	2570000	160000	1057	45	1063	49	1000	100	106.3
12:59:33	AS3_1	161	37	20	14	368000	17000	28500	1600	100400	5500	1850000	130000	2330000	170000	1083	47	1115	56	980	110	113.776
13:13:31	AS3_2	125	35	19	16	372000	16000	28600	1300	102400	5000	1950000	120000	2330000	140000	1063	44	1084	48	990	110	109.495
13:14:44	AS3_3	195	37	34	15	68400	2400	5270	250	11700	530	215000	12000	431000	25000	1068	53	1108	58	960	120	115.417
13:29:56	AS3_4	145	39	31	14	146100	5400	11630	500	34500	1700	616000	33000	950000	56000	1074	50	1079	59	1050	120	102.762
13:31:09	AS3_5	151	34	30	17	79700	3300	6040	250	14240	790	257000	13000	491000	29000	1075	52	1118	63	970	130	115.258
13:46:26	AS3_6	142	32	22	15	214000	8100	16170	670	50100	2400	953000	61000	1341000	81000	1069	47	1115	59	950	110	117.368
13:47:34	AS3_7	129	33	25	15	423000	22000	32200	1600	125200	7800	2340000	150000	2700000	170000	1069	46	1074	52	1020	120	105.294
14:02:44	AS3_8	117	30	31	18	77800	2900	6050	290	13900	710	246000	12000	508000	27000	1051	50	1056	54	990	120	106.667
14:04:03	AS3_9	135	34	24	15	208400	9100	15800	700	47600	2200	896000	51000	1316000	76000	1058	45	1088	57	960	110	113.333
14:19:11	AS3_10	120	33	21	15	82400	3300	6390	260	14450	640	280000	16000	529000	29000	1074	48	1093	59	1010	120	108.218
14:20:25	AS3_11	121	37	40	19	217300	9700	16720	680	53100	3000	996700	61000	1347000	71000	1083	46	1102	53	1010	120	109.109
14:35:37	AS3_12	107	31	6	13	328000	15000	25500	1400	92800	4900	1700000	100000	2010000	130000	1080	45	1108	53	990	100	111.919
14:36:48	AS3_13	148	34	27	16	95200	4100	7310	350	17990	840	344000	18000	612000	34000	1063	56	1073	58	990	140	108.384
14:53:11	AS3_14	111	35	22	16	207100	8200	15790	720	48500	2000	900000	42000	1285000	71000	1071	49	1104	59	960	120	115
14:54:23	AS3_15	128	33	28	17	97300	4100	7390	350	19100	1200	351000	17000	665000	46000	1038	54	1044	59	970	130	107.629
15:09:38	AS3_16	80	31	16	15	216000	8500	16540	690	53700	2600	966000	55000	1347000	74000	1075	44	1103	53	980	110	112.551
15:10:49	AS3_17	115	36	17	12	166300	5500	12600	510	38400	1700	702000	32000	1064000	56000	1052	46	1076	51	960	100	112.083
15:26:07	AS3_18	94	35	18	15	334000	13000	25900	1100	82300	4700	1520000	100000	2035000	99000	1074	46	1098	53	1000	110	109.8
15:27:15	AS3_19	103	28	660	250	405000	19000	40300	3200	116800	9600	1550000	170000	2480000	160000	1253	83	1122	57	1390	160	80.7194
15:42:28	AS3_20	108	32	18	18	358000	26000	26100	1700	99900	8100	1840000	160000	2090000	160000	1076	40	1137	56	920	120	123.587
15:43:44	AS3_21	72	33	30	17	454000	22000	35000	1900	120700	9000	2420000	200000	2900000	200000	1057	45	1070	49	960	110	111.458
15:58:51	AS3_22	115	44	26	19	103700	5700	8210	600	21300	1400	424000	28000	721000	61000	1030	69	1024	68	990	170	103.434
16:00:03	AS3_23	112	34	52	20	99880	6700	7520	500	21800	2000	392000	39000	621000	48000	1076	52	1112	71	990	120	112.323
16:15:14	AS3_24	102	42	41	22	69000	4800	5730	550	12500	1200	243000	30000	456000	50000	1049	78	1044	97	1070	190	97.5701
16:16:28	AS3_25	88	28	35	20	88900	5900	7110	460	18400	1700	326000	29000	555000	39000	1095	53	1094	63	1050	140	104.19
16:31:40	AS3_26	66	28	40	16	115600	7700	8700	610	23800	1800	450000	36000	726000	59000	1051	49	1082	66	930	130	116.344
16:32:53	AS3_27	105	31	20	13	101200	6100	7710	470	20900	1800	373000	29000	620000	37000	1067	52	1103	64	950	130	116.105
16:48:12	AS3_28	90	32	15	14	81400	4300	6480	350	16200	1200	303000	21000	537000	30000	1037	50	1012	54	1020	140	99.2157
16:49:20	AS3_29	72	31	37	17	116400	7400	9290	700	25400	1900	471000	37000	732000	55000	1056	45	1062	51	1000	120	106.2
17:04:30	AS3_30	79	29	24	17	110000	6700	8780	530	22600	1800	368000	20000	644000	36000	1101	65	1127	76	1000	180	112.7
17:05:47	AS3_31	89	30	16	14	113000	5000	9040	430	23300	1300	433000	24000	672000	32000	1091	53	1119	69	1020	130	109.706
17:20:54	AS3_32	105	33	33	17	114400	5300	8800	420	24100	1400	418000	22000	688000	35000	1060	57	1090	65	940	150	115.957
17:22:07	AS3_33	97	30	19	16	98900	5100	7580	390	20000	1500	355000	23000	601000	35000	1059	62	1106	69	930	140	118.925
17:37:20	AS3_34	37	27	13	14	112700	5200	8770	410	23200	1300	416000	20000	707000	43000	1049	58	1068	71	980	150	108.98
17:38:31	AS3_35	224	34	46	18	117900	7500	9380	660	18400	1000	326000	22000	716000	56000	1070	52	1108	72	970	150	114.227
17:53:45	AS3_36	132	38	51	19	138200	7900	10640	680	22800	1300	395000	24000	832000	59000	1059	51	1094	71	960	130	113.958
17:54:58	AS3_37	149	34	33	14	115500	7700	9040	660	19900	1200	342000	26000	716000	66000	1068	48	1100	61	970	100	113.402
18:11:22	AS3_38	143	36	29	16	126100	9100	9780	740	21600	1600	368000	24000	743000	62000	1071	51	1102	61	960	130	114.792
18:12:32	AS3_39	139	39	15	13	113500	8400	8900	710	19900	1500	368000	31000	658000	57000	1078	49	1108	60	980	120	113.061
18:31:18	AS3_40	145	33	23	15	114800	6400	8850	530	21800	1400	405000	31000	716000	56000	1049	52	1090	62	920	120	118.478
18:32:30	AS3_41	111	36	35	17	115400	8000	9080	610	20700	1500	377000	31000	733000	68000	1067	49	1082	57	990	110	109.293
13:00:41	JH_Loose2 40 01	63	27	14	16	123100	5100	36300	1500	18230	980	101800	5200	208800	9700	3350	40	3297	87	3363	53	98.0375
13:01:58	JH_Loose2 40 02	27	37	21	22	135400	4600	39000	1300	22100	1000	114200	5100	210000	11000	3418	43	3560	110	3322	52	107.164
13:03:05	JH_Loose2 40 03	68	38	5	17	7140	280	1753	94	518	68	3900	1400	16760	880	2847	75	2530	120	3056	96	82.788
13:04:12	JH_Loose2 40 04	34	28	14	15	162900	4600	47300	1200	44700	1700	233000	7100	250800	7900	3424	32	3534	66	3343	44	105.713
13:05:27	JH_Loose2 40 05	17	27	72	29	206300	6500	60200	2100	98300	3900	830000	67000	373000	16000	3274	38	3115	93	3370	39	92.4332
13:06:32	JH_Loose2 40 06	60	29	11	15	158000	14000	44600	3700	13500	1200	77500	7000	265000	24000	3337	34	3371	79	3307	47	101.935
13:07:42	JH_Loose2 40 07	38	31	380	160	209900	5700	62800	1800	63100	5400	2900000	1200000	360000	12000	3344	35	3268	82	3389	49	96.4296
13:08:53	JH_Loose2 40 08	53	30	22	18	138000	2700	40550	720	45710	980	258300	8400	232600	5800	3338	27	3282	65	3362	36	97.6205
13:10:01	JH_Loose2 40 09	74	27	1200	220	594000	29000	176300	9400	109000	10000	1790000	390000	1329000	86000	3086	49	2670	100	3382	52	78.9474
13:11:19	JH_Loose2 40 10	19	26	12	14	373000	23000	111800	5600	62700	2400	342000	14000	571000	40000	3474	31	3535	69	3426	36	103.182
13:17:11	JH_Loose2 41 01	39	31	13	15	128700	3500	36920	970	41600	1400	228300	6200	212400	7400	3343	43	3369	87	3323	54	101.384
13:18:15	JH_Loose2 41 02	65	34	13	16	122900	2900	35330	870	34600	1000	187600	6500	200700	6200	3347	33	3378	73	3320	43	101.747
13:19:25	JH_Loose2 41 03	17	26	221	34	160200	5800	46700	1700	53200	1800	530000	14000	288000	11000	3267	25	3129	56	3349	35	93.4309
13:20:42	JH_Loose2 41 04	177	50	105	33	798000	69000	233000	21000	40800	4100	205000	19000	1290000	120000	3397	66	3500	140	3341	76	104.759
13:21:50	JH_Loose2 41 05	45	38	100	30	208500	9100	66900	3000	30340	830	223000	13000	337000	13000	3452	28	3393	74	3494	40	97.1093
13:23:00	JH_Loose2 41 06	22	28	11	15	68700	2800	27600	1100	7490	360	34800	1700	97200	4700	3829	37	3815	85	3836	47	99.4526
13:24:05	JH_Loose2 41 07	47	26	173	57	201000	14000	58600	4300	62400	6300	565000	91000	371000	29000	3266	30	3117	65	3353	36	92.9615
13:25:21	JH_Loose2 41 08	37	33	30	18	297500	6400	86200	2000	54800	1900	442000	52000	510000	18000	3292	46	3250	100	3335	57	97.4513
13:26:33	JH_Loose2 41 09	34	32	9	15	138600	5400	39800	1700	28400	1100	159600	6400	224000	11000	3356	41	3408	89	3317	52	102.743
13:27:38	JH_Loose2 41 10	40	32	96	24	181100	5200	53000	1500	27600	1200	424000	43000	295400	9900	3362	52	3390	110	3350	70	101.194
13:33:35	JH_Loose2 42 01	44	32	16	19	166600	3800	47800	1200	36700	1600	199600	9400	268200	8100	3360	40	3423	85	3320	52	103.102
13:34:43	JH_Loose2 42 02	31	27	114	27	116100	3000	33700	1000	25630	810	138900	4900	199100	7500	3311	44	3277	83	3330	56	98.4084
13:35:54	JH_Loose2 42 03	40	33	1	13	108600	1500	30930	490	31480	840	167200	3600	174200	3700	3360	29	3426	66	3315	37	103.348
13:37:02	JH_Loose2 42 04	121	36	610	180	490000	11000	156900	3600	67400	3200	351000	19000	727000	29000	3525	46	3600	100	3504	48	102.74
13:38:13	JH_Loose2 42 05	23	32	198	53	293800	6500	85000	1800	91400	3200	970000	150000	498000	14000	3324	37	3314	88	3327	49	99.6093
13:39:27	JH_Loose2 42 06	43	33	170	48	215000	3800	62000	1200	65600	2000	377000	11000	346500	8200	3364	35	3401	69	3325	43	102.286
13:40:36	JH_Loose2 42 07	19	29	22	16	155000	7000	55500	2600	38600	1700	192200	9800	224000	13000	3696	34	3730	78	3664	35	101.801
13:41:43	JH_Loose2 42 08	55	32	375	57	235400	6400	70000	2000	46700	2400	332000	18000	412000	16000	3324	44	3260	110	3366	57	96.8509
13:42:53	JH_Loose2 42 09	43	31	166	31	103600	2100	25270	490	23360	830	223000	14000	204200	5800	3010	39	2918	75	3068	49	95.1108
13:44:03	JH_Loose2 42 10	34	26	18	16	107100	1800	30830	510	31400	810	173200	4200	178800	3800	3329	29	3317	66	3325	38	99.7594
13:50:01	JH_Loose2 43 01	69	40	62	22	217700	7100	67700	2200	44500	1400	232900	7600	339000	16000	3485	36	3532	82	3436	48	102.794
13:51:06	JH_Loose2 43 02	27	29	15	14	233100	4900	69500	1600	31800	940	169300	5500	367000	10000	3424	37	3501	77	3372	45	103.826
13:52:23	JH_Loose2 43 03	9	28	5	14	207500	5200	62100	1700	26960	960	147600	5300	341000	11000	3391	34	3393	86	3376	43	100.504
13:53:25	JH_Loose2 43 04	40	27	476	52	131200	4900	43700	1500	48300	1900	1558000	96000	273000	12000	3259	44	2820	100	3543	50	79.5936
13:54:36	JH_Loose2 43 05	39	30	29	17	79600	2000	22700	580	23470	750	128800	4600	129600	4200	3350	40	3376	77	3307	52	102.086
13:55:50	JH_Loose2 43 06	43	33	-1	14	235700	5900	66000	1800	47900	1800	255800	9600	368000	13000	3388	39	3530	94	3276	53	107.753
13:57:00	JH_Loose2 43 07	18	26	-10	11	94400	3100	26830	790	36500	1400	206500	8300	154100	5800	3354	34	3378	82	3313	46	101.962
13:58:14	JH_Loose2 43 08	38	32	61	25	293900	7100	85300	2200	41200	1500	220000	8200	475000	14000	3377	36	3404	84	3342	47	101.855
13:59:17	JH_Loose2 43 09	42	27	13	13	144700	4400	61400	2000	11170	430	53200	1800	194800	7200	3925	39	3928	96	3907	47	100.537
14:00:30	JH_Loose2 43 10	57	33	203	42	257000	11000	73800	3100	53200	3200	1247000	54000	415000	21000	3381	31	3441	70	3327	43	103.427
14:06:25	JH_Loose2 44 01	42	38	-1	14	68100	1800	29690	810	13140	480	58100	2000	89200	2700	3981	44	3990	110	3957	54	100.834
14:07:28	JH_Loose2 44 02	56	29	550	100	237000	11000	76200	4000	45200	4500	740000	110000	423000	22000	3383	50	3170	120	3469	65	91.3808
14:08:40	JH_Loose2 44 03	44	34	67	30	106900	3300	34300	1200	15600	1000	70500	2600	163500	6200	3529	39	3594	81	3485	49	103.128
14:09:57	JH_Loose2 44 04	30	33	108	28	154000	12000	44400	3400	39100	2600	536000	66000	243000	21000	3415	59	3530	120	3324	70	106.197
14:11:08	JH_Loose2 44 05	61	38	19	18	86100	2600	27460	870	8550	370	42700	2000	135600	6300	3506	35	3539	94	3469	50	102.018
14:12:17	JH_Loose2 44 06	138	42	493	78	492000	16000	141900	5100	69600	4800	1262000	73000	939000	44000	3218	32	3041	84	3315	42	91.7345
14:13:26	JH_Loose2 44 07	44	35	33	20	317700	8900	105800	3500	39700	2000	282000	37000	489000	16000	3580	49	3570	110	3556	64	100.394
14:14:37	JH_Loose2 44 08	18	30	71	25	131000	4300	37800	1400	34600	1800	487000	32000	215800	9600	3346	46	3362	99	3323	55	101.174
14:15:48	JH_Loose2 44 09	39	24	183	34	156300	4700	45800	1400	63600	2900	998100	50000	269000	10000	3332	47	3274	93	3353	65	97.6439
14:16:56	JH_Loose2 44 10	56	34	19	21	183000	5500	61100	2000	34500	1200	280000	61000	279000	12000	3576	46	3640	120	3538	55	102.883
14:22:44	JH_Loose2 45 01	28	25	11	14	114800	2700	49900	1300	15110	440	77000	3900	162000	5100	3910	40	3823	88	3947	51	96.8584
14:23:56	JH_Loose2 45 02	99	31	43	21	485000	18000	166000	6000	44100	1600	255000	14000	773000	34000	3559	44	3469	93	3598	64	96.4147
14:25:08	JH_Loose2 45 03	63	37	181	37	165400	6500	71800	2600	40600	2200	1032000	62000	233000	10000	3911	40	3809	98	3953	49	96.3572
14:26:18	JH_Loose2 45 04	48	30	511	95	134700	5400	41200	2200	54400	6100	1430000	180000	209500	7200	3449	56	3510	130	3415	68	102.782
14:27:29	JH_Loose2 45 05	45	27	744	92	378000	29000	57900	3900	110900	7400	1010000	100000	1340000	190000	2180	110	2140	190	2313	94	92.5205
14:28:39	JH_Loose2 45 06	30	29	2	13	260700	6600	73300	2000	31620	950	179400	6400	430000	17000	3327	36	3383	82	3288	42	102.889
14:29:49	JH_Loose2 45 07	53	30	24	17	364900	9700	110100	2600	29300	1100	163000	8900	594000	20000	3408	31	3408	72	3401	42	100.206
14:30:59	JH_Loose2 45 08	30	29	36	20	175100	5800	50000	1800	18160	750	251000	14000	309000	14000	3270	41	3213	76	3303	49	97.2752
14:32:10	JH_Loose2 45 09	86	30	482	59	108700	4200	35200	1600	53100	2800	565000	22000	197000	9700	3378	30	3133	69	3492	47	89.7194
14:33:26	JH_Loose2 45 10	60	36	441	60	110000	5100	34500	1500	32900	2200	1068000	58000	218000	13000	3266	79	3000	180	3450	110	86.9565
14:39:17	JH_Loose2 46 01	41	33	4	15	79200	2100	22660	670	22980	850	140000	8300	131700	4200	3338	49	3342	95	3313	68	100.875
14:40:20	JH_Loose2 46 small	60	32	350	100	72100	4600	23200	1900	29200	2900	1120000	180000	140000	12000	3297	49	3020	100	3476	59	86.8815
14:41:32	JH_Loose2 46 02	47	27	25	17	101100	2100	29420	570	22880	750	111800	3300	156600	4200	3417	39	3527	98	3340	49	105.599
14:42:42	JH_Loose2 46 03	30	30	26	16	93600	3000	39500	1100	11780	640	59000	5900	127200	5400	3926	49	3960	120	3910	58	101.279
14:43:51	JH_Loose2 46 04	25	28	123	27	289100	6300	82600	1900	77100	2300	427000	10000	494000	15000	3322	41	3291	98	3305	49	99.5764
14:45:11	JH_Loose2 46 05	65	38	55	28	432000	18000	122600	5800	135500	6000	747000	40000	679000	37000	3387	85	3540	150	3280	100	107.927
14:46:11	JH_Loose2 46 06	57	31	10	13	116000	3500	51100	1400	14890	560	72100	3000	160800	6700	3954	45	3890	120	3971	52	97.9602
14:47:24	JH_Loose2 46 07	23	29	220	45	113300	5200	32600	1500	16000	1000	646000	29000	171800	7400	3419	55	3580	120	3300	66	108.485
14:48:35	JH_Loose2 46 08	39	30	11	16	98600	3200	28010	920	13780	680	79600	3300	157000	5700	3359	55	3420	110	3293	70	103.857
14:49:43	JH_Loose2 46 09	29	29	16	18	57600	2400	16690	780	17080	660	93600	3000	94100	4100	3355	35	3390	76	3312	48	102.355
14:51:00	JH_Loose2 46 10	19	29	14	17	140900	3100	39470	900	25210	910	146500	4900	247000	7600	3272	37	3204	78	3280	51	97.6829
14:56:51	JH_Loose2 47 01	9	26	30	18	297300	8400	90400	2400	103200	3100	567000	18000	484000	18000	3417	45	3417	91	3405	53	100.352
14:57:55	JH_Loose2 47 02	72	29	20	15	201000	6100	72400	1900	25620	810	240000	15000	295000	11000	3691	39	3692	92	3672	49	100.545
14:59:12	JH_Loose2 47 03	105	38	158	48	613000	23000	259000	11000	135200	9600	621000	28000	840000	45000	3926	42	3970	130	3901	42	101.769
15:00:18	JH_Loose2 47 04	74	37	310	48	266200	6300	80500	1800	60700	1800	1075000	64000	495000	13000	3284	35	3084	74	3379	44	91.2696
15:01:28	JH_Loose2 47 05	159	41	253	47	546000	16000	156100	5000	61100	2900	295000	12000	891000	35000	3357	49	3420	110	3300	66	103.636
15:02:42	JH_Loose2 47 06	81	31	32	17	328000	11000	100400	3600	66500	2000	363000	14000	534000	21000	3420	36	3401	79	3399	47	100.059
15:03:47	JH_Loose2 47 07	48	30	540	190	236200	8300	71000	3600	86000	11000	1150000	290000	435000	21000	3317	38	3145	80	3393	51	92.6908
15:05:04	JH_Loose2 47 08	25	31	7	15	240600	6000	68200	1600	53800	1500	314000	10000	403000	15000	3323	30	3336	80	3293	40	101.306
15:06:13	JH_Loose2 47 09	71	30	239	38	180400	9600	52300	2800	38500	2100	674000	47000	267000	18000	3475	53	3730	120	3313	73	112.587
15:07:18	JH_Loose2 47 10	57	31	890	110	419000	11000	126500	3400	54300	3900	1520000	160000	790000	26000	3266	35	3043	74	3379	44	90.0562
15:13:14	JH_Loose2 48 01	93	41	105	28	704000	26000	225900	7700	86100	3900	434000	23000	1076000	42000	3526	36	3571	89	3485	50	102.468
15:14:23	JH_Loose2 48 02	40	29	127	28	63300	1600	18780	560	10470	640	234000	39000	113400	3800	3295	53	3189	97	3340	64	95.479
15:15:37	JH_Loose2 48 03	29	34	16	16	205300	5300	61100	1600	60300	2100	310000	12000	319000	13000	3446	37	3547	99	3366	47	105.377
15:16:41	JH_Loose2 48 04	18	25	267	35	282100	5700	84600	1800	67300	2000	535000	26000	488000	13000	3340	41	3202	73	3365	44	95.156
15:17:52	JH_Loose2 48 05	37	29	19	14	102500	4200	42200	1700	8710	490	41800	3600	137400	7400	3907	42	4010	100	3849	48	104.183
15:19:05	JH_Loose2 48 06	67	32	930	190	415000	29000	124500	9500	112000	13000	3750000	850000	870000	75000	3167	47	2860	120	3354	53	85.2713
15:20:20	JH_Loose2 48 07	5	29	451	71	242000	11000	72900	3500	33200	2400	462000	47000	406000	21000	3368	35	3324	78	3384	50	98.227
15:21:23	JH_Loose2 48 08	101	37	840	150	569000	29000	142400	7400	140000	11000	934000	94000	1169000	68000	2994	30	2852	60	3090	39	92.2977
15:22:37	JH_Loose2 48 09	36	31	-10	13	139600	6700	40500	1900	26200	1500	142700	8600	222000	13000	3379	84	3510	190	3320	110	105.723
15:23:49	JH_Loose2 48 10	-2	32	1	15	383000	18000	108600	5400	68900	3900	376000	23000	604000	34000	3371	41	3502	91	3290	42	106.444
15:29:43	JH_Loose2 49 01	14	42	5	19	162500	4200	46400	1100	44700	1600	247800	8800	259000	9500	3363	40	3458	97	3301	50	104.756
15:30:51	JH_Loose2 49 02	66	37	649	84	143800	6000	44500	1800	58500	3000	2880000	130000	289000	15000	3213	70	2880	150	3420	93	84.2105
15:32:02	JH_Loose2 49 03	11	28	6	14	110900	3300	32100	1200	28000	3400	144700	6900	185300	8000	3325	41	3347	90	3307	53	101.21
15:33:10	JH_Loose2 49 04	37	35	166	46	219200	4000	65100	1200	53100	1500	648000	54000	390700	8400	3277	27	3166	78	3354	44	94.3948
15:34:21	JH_Loose2 49 05	90	40	414	70	731000	19000	290400	6700	79700	3200	349000	15000	1060000	34000	3775	40	3696	79	3809	51	97.0333
15:35:29	JH_Loose2 49 06	29	30	32	16	320200	5300	92800	1600	40200	1900	323000	13000	551000	13000	3299	28	3238	67	3316	42	97.6478
15:36:35	JH_Loose2 49 07	32	26	93	57	50200	2500	16100	1300	14700	1500	103000	20000	93000	6800	3293	62	3150	110	3388	69	92.9752
15:37:53	JH_Loose2 49 08	14	26	283	70	168000	6100	50900	2000	124600	5400	811000	60000	307000	18000	3290	63	3160	140	3375	72	93.6296
15:39:05	JH_Loose2 49 09	68	36	16	18	92600	3900	26000	1100	20900	1100	115500	5700	151200	7300	3327	74	3410	170	3273	94	104.186
15:40:11	JH_Loose2 49 10	25	30	10	16	323500	9300	108100	3000	29900	1200	169000	15000	500000	20000	3565	35	3577	90	3534	40	101.217
15:46:03	JH_Loose2 50 01	23	30	4	14	64800	2900	18500	900	30600	2500	160000	14000	105500	5600	3323	42	3353	94	3298	56	101.668
15:47:10	JH_Loose2 50 02	17	25	17	16	36600	4100	10600	1200	3300	550	15600	3000	56100	7300	3431	36	3651	83	3295	46	110.804
15:48:20	JH_Loose2 50 03	42	26	13	14	119900	3000	34550	860	19080	690	106500	4000	208600	6800	3280	30	3226	64	3305	37	97.6097
15:49:37	JH_Loose2 50 04	34	34	131	36	161000	11000	46900	3100	30400	2900	998000	140000	267000	21000	3381	43	3449	85	3331	58	103.542
15:50:41	JH_Loose2 50 05	46	28	221	98	163100	6700	48900	2600	77900	4600	690000	180000	294000	20000	3347	57	3300	140	3332	58	99.0396
15:51:51	JH_Loose2 50 06	17	25	70	41	160000	11000	44800	3000	30800	2200	366000	23000	289000	19000	3217	46	3107	88	3270	61	95.0153
15:53:05	JH_Loose2 50 07	348	53	1280	180	1156000	50000	503000	21000	246000	17000	4260000	290000	2380000	160000	3543	55	2890	140	3936	54	73.4248
15:54:19	JH_Loose2 50 08	52	34	30	21	66300	3700	19500	1200	16700	620	87200	3300	99920	5400	3407	46	3550	100	3301	69	107.543
15:55:30	JH_Loose2 50 09	68	34	0	14	97500	5000	28200	1500	21300	1500	118400	9500	166000	10000	3318	46	3328	90	3311	54	100.513
15:56:37	JH_Loose2 50 10	39	26	4	12	211600	4500	61500	1500	71500	1800	381000	12000	327000	10000	3416	39	3539	75	3318	46	106.661
16:02:25	JH_Loose2 51 01	33	28	5	12	173500	6300	50100	1800	69800	3300	425000	25000	316000	15000	3259	45	3170	110	3320	59	95.4819
16:03:39	JH_Loose2 51 02	-2	28	12	16	151200	4600	43800	1200	14930	570	85700	3800	242700	9700	3365	53	3400	110	3318	64	102.471
16:04:48	JH_Loose2 51 03	33	26	37	18	185600	3000	59600	1200	26250	750	143300	3400	300600	7800	3464	29	3393	70	3472	38	97.7247
16:05:58	JH_Loose2 51 04	66	27	45	18	144100	4600	41300	1200	40600	1800	276000	29000	233900	9500	3356	35	3407	89	3311	49	102.899
16:07:06	JH_Loose2 51 05	42	27	42	19	8400	400	1930	180	2520	290	11300	2400	31600	3100	2372	76	1850	100	2837	92	65.2097
16:08:16	JH_Loose2 51 06	26	27	204	32	108500	3500	32700	1100	20790	970	382000	27000	203500	9000	3260	40	3047	83	3382	51	90.0946
16:09:24	JH_Loose2 51 07	38	27	1700	350	830000	120000	109000	15000	215000	35000	2470000	490000	4670000	750000	2090	160	1940	220	2310	130	83.9827
16:10:44	JH_Loose2 51 08	-12	35	24	21	213300	9800	61100	2900	19150	970	122500	8900	334000	19000	3383	41	3500	110	3297	59	106.157
16:11:50	JH_Loose2 51 09	26	29	46	21	304500	5600	87100	1300	43500	1100	259000	15000	508000	12000	3319	30	3316	74	3303	38	100.394
16:13:12	JH_Loose2 51 10	126	57	630	180	459000	59000	172000	24000	54000	12000	286000	66000	750000	130000	3650	69	3560	160	3694	77	96.3725
16:18:57	JH_Loose2 52 01	51	34	131	36	355000	11000	103500	3000	53500	2500	262000	12000	574000	24000	3371	45	3400	110	3325	48	102.256
16:19:59	JH_Loose2 52 02	49	26	32	16	250100	7500	84000	2400	28700	990	150600	5900	379000	14000	3571	25	3563	57	3540	33	100.65
16:21:15	JH_Loose2 52 03	44	33	1020	120	197000	6000	60400	2100	81400	4000	5270000	330000	374000	15000	3264	44	3010	110	3389	68	88.8168
16:22:19	JH_Loose2 52 04	33	26	13	12	132500	8200	56700	3100	18200	550	84700	3000	170000	12000	3969	33	4018	87	3924	41	102.396
16:23:37	JH_Loose2 52 05	22	42	15	18	82100	2300	24890	660	12560	480	65600	2100	127800	4200	3438	48	3480	100	3387	69	102.746
16:24:51	JH_Loose2 52 06	36	34	4	15	181700	3500	52600	1200	61000	2100	324000	13000	294100	8300	3358	33	3384	69	3309	43	102.267
16:25:50	JH_Loose2 52 07	26	28	-1	12	116300	2400	34080	800	38400	1100	216700	4700	196800	4600	3326	31	3274	70	3330	47	98.3183
16:27:02	JH_Loose2 52 08	43	33	70	23	378100	8400	119900	2900	62300	2100	444000	14000	615000	17000	3434	44	3367	93	3453	55	97.5094
16:28:11	JH_Loose2 52 09	26	27	6	13	215600	6500	98400	3100	48800	2000	221000	11000	281000	11000	4023	32	3979	86	4007	39	99.3012
16:29:22	JH_Loose2 52 10	32	29	239	72	272600	4000	78200	1300	77500	2300	657000	57000	490000	12000	3235	29	3115	72	3300	37	94.3939
16:35:14	JH_Loose2 53 01	37	25	26	18	158400	3700	45900	1400	24360	830	137100	4600	262900	8300	3326	41	3319	81	3306	55	100.393
16:36:29	JH_Loose2 53 02	27	28	121	26	330300	8700	96500	2600	44300	1700	380000	24000	594000	23000	3260	33	3104	73	3325	37	93.3534
16:37:34	JH_Loose2 53 03	28	26	538	46	228100	4400	68600	1500	76400	1900	785000	26000	399000	9300	3303	32	3156	60	3384	42	93.2624
16:38:51	JH_Loose2 53 04	39	35	0	16	94000	3100	27230	730	25300	1100	142600	4800	155800	5900	3325	55	3320	130	3311	69	100.272
16:39:59	JH_Loose2 53 05	35	34	98	25	227900	5300	75800	2000	27780	980	441000	20000	369000	13000	3485	52	3360	97	3526	59	95.2921
16:41:06	JH_Loose2 53 06	2	25	2	12	74400	4100	31100	1500	4840	180	21100	850	97000	6200	3919	37	3929	94	3875	48	101.394
16:42:27	JH_Loose2 53 07	7	30	563	77	344000	17000	105600	5300	70400	4100	4330000	220000	739000	35000	3121	46	2671	79	3391	53	78.7673
16:43:26	JH_Loose2 53 08	57	30	17	14	116000	2500	33770	700	20110	520	113800	3200	197800	4900	3297	27	3226	69	3317	37	97.2566
16:44:37	JH_Loose2 53 09	18	26	17	14	174800	4500	51800	1300	50500	1500	275800	8400	284700	9500	3371	34	3354	71	3356	41	99.9404
16:45:56	JH_Loose2 53 10	36	41	22	20	230000	23000	75800	8500	20700	2300	132000	15000	350000	38000	3526	59	3550	140	3495	67	101.574
16:51:40	JH_Loose2 54 01	30	25	14	14	184400	6900	52900	2200	31000	1400	193900	9300	345000	18000	3195	77	3040	130	3284	94	92.57
16:52:52	JH_Loose2 54 02	55	28	198	40	217500	5900	65000	1800	35200	1900	950000	130000	384000	17000	3295	30	3156	86	3361	38	93.9006
16:54:03	JH_Loose2 54 03	57	31	51	21	17890	890	2050	96	2420	200	28100	2300	84500	6100	1554	61	1390	69	1750	100	79.4286
16:55:13	JH_Loose2 54 04	18	28	11	16	141300	2800	41150	860	20420	590	111200	3100	233000	5900	3315	29	3282	75	3319	46	98.8852
16:56:20	JH_Loose2 54 05	44	29	12	13	73200	1900	21740	610	13720	440	78500	2500	122400	4300	3323	38	3271	87	3341	52	97.9048
16:57:31	JH_Loose2 54 06	27	23	18	15	90300	2500	25530	750	21280	860	112300	4600	148400	5300	3289	31	3305	71	3267	37	101.163
16:58:44	JH_Loose2 54 07	6	26	9	13	196500	7300	56800	2300	32200	1300	178300	7300	323000	14000	3308	39	3302	85	3302	51	100
17:00:00	JH_Loose2 54 08	7	29	2	13	161900	4300	45900	1200	19770	690	106400	3500	266900	9500	3285	35	3284	83	3277	47	100.214
17:01:08	JH_Loose2 54 09	17	29	91	27	230000	16000	73400	4800	20800	1700	534000	84000	343000	28000	3471	40	3520	110	3438	59	102.385
17:02:17	JH_Loose2 54 10	11	32	7	15	244300	6900	73000	2400	21680	660	116800	4400	388000	12000	3365	40	3366	85	3361	47	100.149
17:08:03	JH_Loose2 55 01	14	25	46	27	142600	3100	43940	980	17210	540	92900	3000	232300	6100	3365	38	3296	83	3404	51	96.8273
17:09:13	JH_Loose2 55 02	18	23	122	26	420000	14000	128400	4500	45400	2500	1053000	61000	689000	35000	3343	41	3266	91	3374	46	96.7991
17:10:34	JH_Loose2 55 03	19	33	192	63	137600	5700	38800	2100	28200	2600	142000	17000	208000	14000	3342	45	3510	120	3241	68	108.3
17:11:36	JH_Loose2 55 04	58	24	460	180	202100	6400	69400	3100	45700	3800	375000	72000	340000	12000	3430	32	3275	77	3541	45	92.488
17:12:45	JH_Loose2 55 05	19	25	77	21	145100	6600	41700	2000	16130	830	76400	2600	237000	14000	3301	38	3312	82	3286	50	100.791
17:14:06	JH_Loose2 55 06	73	48	-11	15	303000	14000	99200	3700	32800	1900	169000	12000	447000	26000	3524	59	3570	130	3491	86	102.263
17:15:05	JH_Loose2 55 07	26	26	11	13	82000	2700	23510	810	15740	680	91700	4100	143800	6500	3220	65	3120	110	3279	83	95.151
17:16:18	JH_Loose2 55 08	34	31	25	19	281700	6000	88800	2000	41300	1800	237000	11000	435000	15000	3428	26	3414	63	3431	31	99.5045
17:17:28	JH_Loose2 55 09	18	25	7	12	178800	7000	51500	1900	22780	710	133900	4600	303000	11000	3247	31	3156	63	3304	42	95.5206
17:18:36	JH_Loose2 55 10	17	24	11	13	82900	2400	34900	1100	19490	720	93800	3400	114200	4200	3825	31	3726	63	3879	36	96.0557
17:24:34	JH_Loose2 56 01	26	31	15	20	37300	1100	11180	360	10900	470	60700	2000	62600	2300	3306	59	3210	110	3358	81	95.5926
17:25:38	JH_Loose2 56 02	46	29	85	25	201700	6700	61200	1800	44000	1700	233000	12000	329000	17000	3325	53	3250	120	3372	60	96.382
17:26:55	JH_Loose2 56 03	21	35	0	15	198000	14000	61900	4200	27400	1800	140000	10000	287000	20000	3465	47	3500	110	3425	52	102.19
17:27:59	JH_Loose2 56 04	27	25	19	14	117800	3400	53500	1300	19680	860	94100	6500	154900	4900	3955	37	3865	96	3997	51	96.6975
17:29:13	JH_Loose2 56 05	1	25	228	84	257800	8900	80200	3000	67300	5800	554000	70000	457000	21000	3289	46	3050	100	3430	53	88.9213
17:30:19	JH_Loose2 56 06	50	29	18	16	167200	6400	47900	1800	35600	1900	210000	12000	285000	13000	3242	62	3150	130	3304	83	95.339
17:31:39	JH_Loose2 56 07	0	40	-12	13	203300	8500	59500	2300	24400	1000	123800	7000	319000	18000	3355	45	3380	110	3329	54	101.532
17:32:45	JH_Loose2 56 08	21	31	19	18	127500	2900	36850	900	18150	630	100900	3400	215400	6900	3263	43	3168	88	3312	54	95.6522
17:33:55	JH_Loose2 56 09	8	29	26	18	292700	7500	89000	2600	52200	1400	274400	7400	456000	15000	3388	35	3367	80	3389	41	99.3508
17:35:14	JH_Loose2 56 10	39	44	25	25	108000	3700	31900	1100	14280	950	80700	6200	171700	9000	3341	69	3340	150	3336	78	100.12
17:41:00	JH_Loose2 57 01	3	25	135	35	296300	5800	94200	2100	39300	1100	910000	150000	479000	10000	3384	31	3240	57	3450	43	93.913
17:42:10	JH_Loose2 57 02	-8	31	307	68	362000	10000	117700	3500	56500	2900	707000	95000	608000	23000	3377	45	3180	110	3484	62	91.2744
17:43:19	JH_Loose2 57 03	21	34	-5	11	199700	8800	57300	2600	41600	2200	233000	15000	329000	18000	3271	39	3237	91	3288	56	98.4489
17:44:28	JH_Loose2 57 04	29	28	102	41	257000	12000	75200	4100	22900	1300	137000	18000	431000	24000	3279	71	3180	140	3310	100	96.0725
17:45:35	JH_Loose2 57 05	5	24	62	20	305100	7500	96600	2200	39400	1200	242000	12000	470000	15000	3433	34	3370	78	3444	44	97.8513
17:46:53	JH_Loose2 57 06	27	31	25	17	346000	13000	98400	3600	15600	1200	74900	4900	565000	25000	3278	49	3260	100	3270	70	99.6942
17:48:01	JH_Loose2 57 07	-1	32	-1	14	140100	2400	58700	1000	24830	680	117500	3400	188500	4500	3845	34	3744	71	3874	41	96.6443
17:49:11	JH_Loose2 57 08	38	35	203	40	203900	8000	62500	2300	53200	2100	1850000	100000	334000	15000	3338	38	3207	87	3396	53	94.4346
17:50:19	JH_Loose2 57 09	1	24	35	18	131700	5800	38200	1800	20500	1700	528000	32000	202300	9600	3350	45	3397	94	3301	54	102.908
17:51:33	JH_Loose2 57 10	56	38	342	73	419000	12000	134800	5100	68100	4600	2940000	210000	734000	38000	3340	41	3110	100	3459	53	89.9104
17:57:23	JH_Loose2 58 01	16	28	6	13	72100	3000	20630	910	12110	710	65200	3600	113200	5800	3324	76	3380	150	3280	100	103.049
17:58:37	JH_Loose2 58 02	8	28	15	17	50400	1600	15070	490	8350	370	41200	1700	79100	2700	3361	45	3336	98	3353	56	99.493
17:59:41	JH_Loose2 58 03	8	27	660	120	332000	14000	110400	5700	60200	6000	5100000	1100000	499000	30000	3504	78	3510	180	3501	76	100.257
18:00:52	JH_Loose2 58 04	25	30	244	46	397000	24000	176000	11000	46800	2800	765000	85000	546000	39000	3902	41	3740	100	3957	47	94.516
18:02:06	JH_Loose2 58 05	3	26	10	17	347000	15000	103800	5200	96000	5600	536000	33000	579000	30000	3294	69	3200	130	3330	96	96.0961
18:03:13	JH_Loose2 58 06?	51	27	545	58	222000	8600	65200	2100	50100	2200	1017000	48000	436000	16000	3131	45	2810	94	3334	63	84.2831
18:04:32	JH_Loose2 58 07	61	38	104	36	435000	14000	143000	4700	79000	3500	392000	17000	651000	25000	3503	50	3470	130	3501	66	99.1145
18:05:37	JH_Loose2 58 08	16	31	36	21	140300	7800	39300	2200	24900	1800	132500	9300	223000	16000	3275	41	3276	85	3248	52	100.862
18:06:46	JH_Loose2 58 09	29	25	125	28	278000	13000	78900	3500	81000	4800	601000	41000	481000	29000	3232	87	3170	180	3270	110	96.9419
18:07:58	JH_Loose2 58 10	28	38	17	17	190000	6300	55700	2100	27000	1200	151800	6700	311000	15000	3308	60	3260	130	3315	78	98.3409
18:09:07	JH_Loose2 58 11	63	33	10	15	185100	6600	54000	2000	27800	1200	151800	7700	304000	14000	3298	51	3250	110	3311	63	98.1577
18:15:00	JH_Loose2 59 01	6	33	151	41	198500	4900	58700	1400	31900	1200	930000	160000	323000	12000	3322	41	3259	93	3334	45	97.7504
18:16:15	JH_Loose2 59 02	32	38	401	80	384000	16000	106500	5300	137800	9400	890000	77000	699000	39000	3153	44	2980	78	3223	61	92.4604
18:17:21	JH_Loose2 59 03	41	42	313	58	178900	9900	52000	3000	45900	3100	1740000	130000	305000	23000	3270	100	3190	170	3300	140	96.6667
18:18:25	JH_Loose2 59 04	49	28	2490	440	177000	17000	55200	6900	130000	16000	1410000	140000	402000	39000	3030	110	2550	190	3422	99	74.5178
18:19:42	JH_Loose2 59 05	34	41	2	17	105700	3200	29870	900	29300	1100	154400	5800	164600	6500	3321	53	3370	110	3261	72	103.343
18:20:53	JH_Loose2 59 06	27	30	23	19	212500	6700	66700	1800	14610	490	74200	2500	329000	13000	3433	43	3396	97	3429	61	99.0376
18:22:03	JH_Loose2 59 07	74	37	123	29	564000	22000	224300	9500	29800	1500	334000	30000	848000	40000	3687	68	3490	150	3786	94	92.1817
18:23:17	JH_Loose2 59 08	3	34	18	18	138200	4700	39500	1500	42500	2000	230000	11000	228000	11000	3279	73	3260	150	3273	86	99.6028
18:24:21	JH_Loose2 59 09	32	33	21	16	89800	3400	25690	950	8360	370	42500	1700	137100	6200	3359	42	3436	91	3281	57	104.724
18:25:35	JH_Loose2 59 10	54	33	416	72	493000	20000	164400	5800	71600	3800	712000	41000	830000	38000	3412	68	3190	160	3532	95	90.3171
18:26:38	JH_Loose2 59 11	41	31	42	20	106000	3300	30700	1000	14050	520	76100	4000	167900	6700	3327	38	3327	87	3290	46	101.125
18:27:57	JH_Loose2 59 12	67	34	48	21	175500	9800	68200	2800	14900	1900	54300	2800	251000	18000	3747	42	3646	84	3770	46	96.7109

## Sheet: Table 7
Supplementary table 7: Raw geochronology data of zircons measured after Si+O isotopic measurements and reported in this study
LA-ICPMS grain #	Time stamp		SIMS grain #		Hg202_CPS	Hg202_CPS_Int2SE	Pb204_CPS	Pb204_CPS_Int2SE	Pb206_CPS	Pb206_CPS_Int2SE	Pb207_CPS	Pb207_CPS_Int2SE	Pb208_CPS	Pb208_CPS_Int2SE	Th232_CPS	Th232_CPS_Int2SE	U238_CPS	U238_CPS_Int2SE	Final207_235	Final207_235_Int2SE	Final206_238	Final206_238_Int2SE	Final207_206	Final207_206_Int2SE	FinalAge207_235	FinalAge207_235_Int2SE	FinalAge206_238	FinalAge206_238_Int2SE	FinalAge207_206	FinalAge207_206_Int2SE	concordance (%)
JH_04_01	14:09:14		4-1		95	58	23	24	228800	6500	102100	2800	15500	570	51500	2000	255000	10000	56.6	2.9	0.926	0.037	0.453	0.019	4087	50	4210	130	4052	61	103.899
JH_04_02	14:10:20		4-2		27	51	4	22	208600	6400	89300	2400	22020	770	76800	2800	244000	10000	52.3	2.5	0.884	0.033	0.435	0.016	4002	48	4050	110	3999	54	101.275
JH_04_03	14:11:32		4-3		51	46	15	25	462000	13000	217000	5300	35100	1200	119600	3800	541000	18000	56.5	2.5	0.88	0.03	0.473	0.017	4085	45	4040	100	4126	54	97.9157
JH_04_04	14:12:41		4-4		7	46	141	33	503000	12000	236400	5600	36200	1100	115400	4000	587000	17000	56.9	2.4	0.879	0.027	0.472	0.015	4094	41	4056	95	4130	47	98.2082
JH_04_05	14:13:50		4-5		62	54	24	23	116500	2500	50800	1400	27070	880	96000	2900	141400	3700	50.7	2.3	0.844	0.026	0.438	0.015	3974	46	3926	90	4010	53	97.9052
JH_04_06	14:15:06		4-6		55	50	12	23	192900	3400	88700	1700	20500	490	70100	1600	225100	6400	55.5	2.1	0.881	0.025	0.458	0.013	4075	37	4055	85	4097	42	98.9749
JH_04_07	14:16:12		4-7		48	46	19	23	360700	8600	171100	4100	34600	1000	116600	3400	412000	14000	58.7	2.3	0.907	0.027	0.474	0.015	4129	39	4139	91	4143	48	99.9035
JH_04_08	14:17:24		4-8		11	55	41	26	279700	6700	112700	2600	37350	990	136400	3300	347000	12000	45.1	1.7	0.831	0.03	0.402	0.011	3871	38	3880	100	3896	42	99.5893
JH_04_09	14:18:34		4-9		62	45	-10	21	432000	16000	197400	7700	63000	2700	215000	11000	504000	27000	55	2.1	0.888	0.027	0.457	0.014	4073	38	4078	90	4086	46	99.8042
JH_04_010	14:19:43		4-10		99	51	-1	24	276600	5800	124900	2800	39300	1000	137400	3900	323000	11000	54.7	2.1	0.894	0.03	0.447	0.011	4061	37	4094	98	4064	38	100.738
JH_04_011	14:20:59		4-11		54	43	38	23	470000	11000	169000	3900	44600	1100	166400	5000	614000	21000	37.7	1.3	0.781	0.023	0.3588	0.0096	3705	37	3706	85	3732	42	99.3033
JH_04_012	14:22:05		4-12		63	52	-2	24	256500	6000	102700	2300	26270	790	96800	2600	319000	11000	45	1.8	0.818	0.024	0.399	0.012	3865	39	3838	84	3883	44	98.8411
JH_04_013	14:23:13		4-13		42	53	13	21	164700	9200	71000	4100	28800	2700	98500	9300	201000	15000	49.9	1.2	0.864	0.019	0.4259	0.0086	3991	24	4005	66	3992	30	100.326
JH_04_014	14:24:24		4-14		73	49	5	20	120600	1700	53900	800	10000	250	34840	730	147100	2400	50.6	1	0.843	0.018	0.4423	0.0076	3998	20	3933	62	4051	26	97.0871
JH_04_015	14:25:34		4-15		76	42	16	23	128300	2800	45900	1000	15670	430	61700	1500	182700	6300	35.8	1.3	0.737	0.021	0.3555	0.0093	3644	34	3544	77	3717	41	95.3457
JH_05_01	14:30:17		5-1		79	44	30	27	165000	4800	70300	2000	29300	1100	106000	3400	197100	7900	50.3	2.4	0.869	0.035	0.43	0.018	3966	49	4020	120	3977	61	101.081
JH_05_02	14:31:27		5-2		78	49	4	22	83900	2800	36100	1300	10730	470	39700	1400	106800	4800	48.8	2.6	0.828	0.034	0.433	0.017	3924	54	3870	120	3990	57	96.9925
JH_05_03	14:32:42		5-3		59	50	-1	22	165400	4600	71400	2000	36400	1200	128000	4000	197100	8000	52.2	2.8	0.868	0.035	0.437	0.017	3991	54	4030	130	4003	57	100.674
JH_05_04	14:33:48		5-4		31	46	11	19	203800	5800	83800	2500	38400	1400	141400	5500	253100	9600	46.9	2.3	0.841	0.033	0.416	0.018	3896	49	3910	110	3927	62	99.5671
JH_05_05	14:34:57		5-5		-9	45	5	23	371600	8400	157800	3600	34700	1000	121800	3200	448000	15000	50	2	0.867	0.029	0.428	0.014	3972	40	4012	99	3982	47	100.753
JH_05_06	14:36:08		5-6		116	54	554	60	827000	21000	341800	8600	108900	4100	295000	11000	995000	40000	49.4	2.2	0.88	0.034	0.418	0.016	3950	45	4040	110	3938	56	102.59
JH_05_07	14:37:19		5-7		25	50	8	22	241200	6900	90700	2100	34900	1100	125700	3800	315000	12000	41.1	1.9	0.804	0.031	0.381	0.014	3767	45	3780	110	3800	56	99.4737
JH_05_08	14:38:33		5-8		37	44	-21	20	386800	9100	164900	4200	23640	700	84700	2300	459000	16000	51.2	2.2	0.886	0.03	0.428	0.015	3987	44	4070	100	3981	50	102.236
JH_05_010-core	14:40:51		5-10		71	47	-5	21	209800	4400	98000	2300	11000	340	38200	1300	247800	6500	54.7	2.3	0.856	0.026	0.466	0.015	4056	42	3998	95	4114	48	97.1804
JH_05_011	14:43:11		5-11		62	51	24	24	481000	12000	191500	5100	37800	1300	140700	4200	593000	23000	45.1	1.7	0.847	0.029	0.399	0.013	3874	39	3930	100	3882	46	101.236
JH_05_012	14:44:25		5-12		55	48	166	45	417000	18000	185100	8600	63200	1900	1120000	190000	517000	20000	49	1.7	0.819	0.025	0.442	0.013	3957	36	3850	90	4035	42	95.4151
JH_05_013	14:45:31		5-13		32	47	470	110	226600	6300	96400	2900	88800	5600	236200	5600	257300	8500	52.1	1.5	0.919	0.025	0.424	0.0083	4025	30	4186	81	3990	30	104.912
JH_05_014	14:46:41		5-14		43	51	10	23	34860	810	15960	380	3690	140	13310	410	40200	1400	56.1	2.2	0.906	0.029	0.458	0.014	4083	38	4137	94	4093	45	101.075
JH_05_015	14:47:53		5-15		94	52	13	23	85600	5000	38100	2700	5940	500	20500	1700	99400	6400	51.9	1.7	0.88	0.02	0.433	0.011	4014	35	4058	68	4008	40	101.248
JH_06_01	14:52:34		6-1		95	51	4	21	222900	7300	99550	3600	8140	550	28200	1800	266000	12000	52.7	2.3	0.88	0.033	0.448	0.016	4021	44	4050	110	4047	52	100.074
JH_06_02	14:53:44		6-2		59	49	5	22	329600	9500	159300	4300	40100	1400	137300	4500	376000	15000	59.9	2.6	0.925	0.036	0.488	0.017	4149	45	4190	120	4174	52	100.383
JH_06_03	14:54:53		6-3		80	51	-14	19	144200	3900	65900	1800	19440	700	65800	2100	171300	7300	55.9	2.7	0.904	0.038	0.456	0.016	4066	50	4130	130	4080	54	101.225
JH_06_05	14:57:14		6-5		51	44	9	22	131500	3700	56300	1700	27900	950	98000	3500	160900	6700	50	2.1	0.869	0.028	0.429	0.015	3970	42	4007	96	3987	52	100.502
JH_06_06	14:58:26		6-6		-17	47	15	25	508000	13000	211500	6000	22480	750	78000	2600	592000	22000	50.4	2.4	0.9	0.034	0.419	0.016	3969	48	4110	110	3943	56	104.235
JH_06_07	14:59:38		6-7		37	49	-4	23	202500	5100	94100	2400	22780	790	76200	2200	234900	8100	56.2	2.5	0.901	0.033	0.465	0.016	4089	44	4120	110	4108	51	100.292
JH_06_08	15:00:47		6-8		28	51	13	25	238100	4600	102900	2000	24200	610	84200	2300	283800	9200	51	1.9	0.873	0.024	0.432	0.012	3993	37	4029	84	4006	41	100.574
JH_06_09	15:02:00		6-9		53	49	4	22	219400	4600	94700	1900	45100	1200	163400	4200	264500	8000	50.2	1.9	0.861	0.024	0.43	0.012	3981	38	4011	87	4004	42	100.175
JH_06_010	15:03:06		6-10		40	48	315	51	696000	21000	339000	10000	127600	5000	456000	17000	814000	27000	58.2	1.8	0.885	0.021	0.485	0.013	4132	30	4084	75	4182	39	97.6566
JH_06_011	15:04:18		6-11		5	46	11	24	249900	4600	102000	2000	31830	770	113200	2800	305800	9000	46.7	1.5	0.849	0.023	0.407	0.01	3909	33	3947	78	3919	37	100.714
JH_06_012	15:05:26		6-12		39	43	79	24	797000	17000	312500	7000	61300	1600	218000	6400	981000	32000	45.4	1.6	0.857	0.024	0.391	0.011	3876	36	3973	83	3854	42	103.088
JH_06_013	15:06:36		6-13		58	51	4	22	173500	2700	79000	1300	20810	460	71900	1700	209600	5800	52.5	1.3	0.87	0.022	0.4529	0.0094	4032	24	4022	74	4083	30	98.506
JH_06_014	15:07:52		6-14		43	47	151	42	397000	13000	171500	6000	25110	790	537000	89000	516000	18000	45.4	1.1	0.795	0.02	0.4261	0.0069	3897	26	3769	69	3999	25	94.2486
JH_06_015	15:08:59		6-15		61	42	117	33	134700	3100	54500	1400	20380	630	566000	23000	174300	5900	43.7	1.4	0.806	0.02	0.401	0.01	3845	31	3801	69	3903	39	97.3866
JH_07_01	15:14:50		7-1		39	42	8	20	233000	4900	93800	2100	28400	770	103000	2600	295000	10000	45.2	1.5	0.835	0.022	0.402	0.01	3875	33	3897	76	3897	38	100
JH_07_02	15:16:01		7-2		73	47	192	41	777000	18000	233100	4700	111000	5500	2660000	350000	1391000	56000	24.3	1	0.594	0.02	0.2982	0.0061	3253	39	2991	78	3449	31	86.7208
JH_07_03	15:17:11		7-3		66	52	1	22	125100	2600	52300	1200	26350	960	92700	3100	148800	3200	48.5	1.4	0.87	0.021	0.4155	0.0096	3956	29	4023	72	3956	35	101.694
JH_07_04	15:18:22		7-4		32	51	680	160	332000	15000	149400	6700	73900	9400	275000	38000	493000	34000	44	1.7	0.734	0.027	0.447	0.01	3852	41	3530	100	4064	34	86.8602
JH_07_05	15:19:37		7-5		65	47	1	21	168100	3900	73000	1600	36300	1000	130700	3800	205900	6800	49.8	1.5	0.85	0.023	0.4332	0.0098	3974	30	3951	80	4014	34	98.4305
JH_07_06	15:20:44		7-6		44	51	-24	21	211300	4200	58900	1100	27100	920	115800	3300	318500	9100	25.69	0.79	0.687	0.017	0.278	0.007	3322	30	3360	66	3335	39	100.75
JH_07_07	15:21:53		7-7		42	52	7	22	173800	3400	74400	1500	42700	1100	150400	3600	205100	6300	50.7	1.3	0.884	0.019	0.4248	0.009	4000	25	4072	66	3991	32	102.03
JH_07_08_1	15:24:14		7-8		12	47	52	28	493600	8000	217500	3300	58800	1300	200600	4500	578000	13000	52.6	1.5	0.897	0.024	0.4367	0.009	4039	28	4113	79	4032	32	102.009
JH_07_09	15:25:31		7-9		36	81	-5	31	100800	2500	45100	1100	22120	730	79500	2500	128100	4300	49.5	1.4	0.827	0.022	0.442	0.012	3977	29	3878	78	4050	40	95.7531
JH_07_010	15:26:34		7-10		26	46	10	21	168700	2600	79500	1200	33540	780	114800	2500	198900	4900	56	1.4	0.895	0.021	0.4654	0.0079	4096	24	4107	70	4127	25	99.5154
JH_07_011	15:27:45		7-11		40	43	4	22	206200	2800	104300	1700	31440	720	107200	2500	234400	4000	61.8	1.4	0.909	0.019	0.5002	0.0079	4196	22	4159	63	4241	23	98.0665
JH_07_012	15:28:55		7-12		71	48	9	23	204300	3300	87900	1400	18610	440	66900	1500	250600	7100	49.4	1	0.858	0.017	0.4255	0.0061	3974	21	3984	57	3999	21	99.6249
JH_07_013	15:30:06		7-13		27	49	13	23	195500	4400	86300	1900	22330	580	76800	2100	233600	8100	51.7	1.1	0.871	0.018	0.4386	0.0073	4024	21	4038	62	4039	25	99.9752
JH_07_014	15:31:21		7-14		104	50	77	29	485300	9600	198400	3600	14530	300	480000	94000	602000	13000	45.61	0.97	0.835	0.017	0.4043	0.0064	3896	21	3904	61	3924	24	99.4903
JH_07_015	15:32:27		7-15		29	43	4	21	185500	3500	79800	1600	61400	1400	222200	4500	226900	6700	49.05	0.89	0.851	0.015	0.4249	0.0068	3968	18	3962	51	3995	25	99.174
JH_08_02	15:37:14		8-2		56	48	29	25	210600	8100	92000	3700	29500	1300	103100	4800	240000	12000	53.7	1.9	0.912	0.026	0.435	0.011	4055	34	4171	86	4018	39	103.808
JH_08_03	15:38:21		8-3		94	51	-11	22	187800	4400	79200	1800	53300	1600	210400	9700	218500	6900	50.8	2	0.889	0.026	0.42	0.012	3986	39	4081	90	3963	43	102.978
JH_08_04	15:39:29		8-4		57	45	16	21	472000	14000	171200	5100	52800	1700	203400	6300	622000	26000	39.5	1.4	0.802	0.023	0.363	0.01	3737	36	3781	82	3741	42	101.069
JH_08_05	15:40:41		8-5		86	57	-8	23	291800	6400	123600	2500	73600	2100	254500	6000	346900	9900	49.7	2	0.868	0.029	0.426	0.013	3968	42	4005	98	3981	47	100.603
JH_08_07	15:43:05		8-7		55	45	19	22	83900	1700	34660	730	8740	280	31430	850	104300	3300	47.4	1.8	0.843	0.024	0.414	0.012	3915	38	3924	83	3937	44	99.6698
JH_08_08	15:44:10		8-8		95	54	25	22	282400	5300	124700	2300	39670	960	134400	3100	334000	10000	53.7	2	0.893	0.028	0.442	0.012	4043	35	4093	92	4043	42	101.237
JH_08_09	15:45:21		8-9		60	52	9	23	162000	4800	71700	2100	9410	350	32600	1100	195800	7800	51.9	1.5	0.867	0.022	0.443	0.012	4021	30	4021	77	4042	40	99.4805
JH_08_010	15:46:31		8-10		97	48	22	25	437600	7600	189200	3600	17970	480	63700	1800	525000	18000	51.4	1.5	0.88	0.024	0.4294	0.0079	4006	29	4053	80	4010	27	101.072
JH_08_012	15:48:57		8-12		83	44	53	26	145500	2300	63000	1100	23310	730	81500	2600	167500	4500	52.7	1.3	0.903	0.021	0.4293	0.0081	4035	25	4138	71	4006	28	103.295
JH_08_013	15:50:02		8-13		55	41	47	26	395600	7000	171900	2700	62000	1300	215900	5000	474000	13000	50.8	1.1	0.868	0.018	0.4271	0.0071	4001	21	4018	62	4003	26	100.375
JH_08_014	15:51:15		8-14		51	44	28	25	223000	5100	95600	2100	64900	1500	230300	6200	264000	9300	50.8	1.1	0.874	0.017	0.4245	0.0059	4000	22	4039	60	3993	21	101.152
JH_08_015	15:52:24		8-15		106	47	36	23	177100	5900	76500	2700	4200	180	505000	33000	234400	7700	45.26	0.97	0.777	0.015	0.4274	0.0067	3889	22	3705	56	4005	23	92.5094
JH_09_01	15:58:17		9-1		121	55	57	26	204000	6700	88000	2700	14760	370	51930	940	251000	11000	49.4	1.4	0.843	0.021	0.433	0.01	3969	29	3929	74	4012	35	97.9312
JH_09_02	15:59:26		9-2		79	49	33	24	98000	2900	43000	1300	4290	210	16090	700	124400	5500	49.2	1.6	0.823	0.02	0.437	0.01	3965	32	3859	73	4027	34	95.8282
JH_09_03	16:00:40		9-3		75	48	22	24	142900	2600	58400	1200	23620	520	88800	1900	182700	5700	45.2	1.3	0.809	0.019	0.4063	0.0089	3879	29	3817	70	3919	33	97.3973
JH_09_04	16:01:45		9-4		62	42	1	23	218800	3900	95300	1700	26550	530	93600	2000	263200	8200	51.4	1.3	0.863	0.02	0.4334	0.0083	4017	25	4009	71	4019	29	99.7512
JH_09_05	16:02:56		9-5		65	43	47	24	252500	6400	111100	3000	36800	1500	184300	8300	286000	13000	55.6	1.7	0.931	0.03	0.438	0.01	4082	32	4219	98	4031	35	104.664
JH_09_06	16:04:06		9-6		34	49	2	22	115700	2700	52500	1100	14660	490	50400	1400	138600	4600	54.4	2	0.866	0.027	0.456	0.013	4055	37	4012	94	4083	42	98.2611
JH_09_07	16:05:17		9-7		48	48	12	22	163500	3100	60200	1300	14250	510	54500	2000	213900	6000	39.9	1.3	0.793	0.021	0.3657	0.0089	3753	32	3751	73	3758	37	99.8137
JH_09_08	16:06:33		9-8		43	53	26	23	236000	11000	119100	5700	23700	1800	80400	6100	267000	16000	63.3	2	0.918	0.024	0.5	0.012	4213	31	4182	79	4226	35	98.9588
JH_09_010	16:08:49		9-10		57	49	-6	21	162000	4100	69100	1500	17980	520	64000	1800	196900	6500	49.4	1.6	0.843	0.023	0.427	0.011	3966	31	3927	78	3990	36	98.4211
JH_09_011	16:09:58		9-11		66	52	41	27	297000	6300	125200	2800	54700	1300	193800	5200	369000	13000	48.2	1.2	0.838	0.018	0.4176	0.0073	3950	26	3922	64	3972	26	98.7412
JH_09_013	16:11:09		9-13		47	48	12	23	461800	8200	213000	4200	124700	2600	443200	9500	536000	15000	56.2	1.6	0.891	0.023	0.459	0.01	4100	29	4093	76	4102	33	99.7806
JH_09_014	16:12:24		9-14		62	47	39	26	181600	3500	74800	1400	18560	420	64900	1600	226600	6600	46.3	1.1	0.828	0.018	0.4104	0.0085	3907	24	3880	62	3936	31	98.5772
JH_10_02	16:21:44		10-2		64	48	-8	18	493800	9900	221900	4700	49500	1200	170800	4300	571000	17000	54.7	1.8	0.886	0.025	0.447	0.012	4065	33	4073	84	4063	40	100.246
JH_10_03	16:22:52		10-3		61	49	19	24	72100	1700	32900	690	7990	250	28670	670	87900	3200	53.8	1.5	0.852	0.022	0.458	0.011	4056	28	3957	77	4096	34	96.6064
JH_10_04-lower	16:24:07		10-4		28	48	60	25	290000	5600	133000	2400	50600	1100	163100	4600	338000	11000	56.1	1.6	0.882	0.022	0.456	0.0088	4094	29	4061	76	4095	29	99.1697
JH_10_05	16:25:15		10-5		52	44	15	22	466000	7600	194300	3400	22550	540	81000	1900	555000	14000	49.1	1.5	0.856	0.02	0.414	0.01	3959	32	3974	71	3948	37	100.659
JH_10_06	16:26:25		10-6		77	49	6	23	217500	4900	89600	1800	47500	1300	171600	4700	265400	7000	47.8	1.7	0.837	0.024	0.413	0.012	3927	37	3905	84	3936	45	99.2124
JH_10_07	16:27:34		10-7		27	46	26	20	380800	6500	167400	2700	46300	1100	170300	3800	464000	12000	51.4	1.5	0.844	0.02	0.437	0.01	4007	29	3941	70	4027	34	97.8644
JH_10_08	16:28:44		10-8		24	49	18	19	538300	9400	238700	4400	47500	1000	168800	3600	658000	18000	51.9	1.6	0.851	0.023	0.442	0.011	4016	30	3953	79	4041	36	97.8223
JH_10_010	16:31:06		10-10		24	47	7	21	232100	3800	88900	1600	30500	870	163000	17000	303500	7000	41.1	1.1	0.775	0.015	0.3792	0.0076	3788	25	3700	56	3825	31	96.732
JH_10_011	16:32:15		10-11		35	43	16	23	135200	2300	57900	1200	9320	270	33630	830	166400	4800	49.9	1.5	0.843	0.021	0.4253	0.0091	3977	29	3927	73	3988	32	98.4704
JH_10_012	16:33:26		10-12		51	48	14	24	273600	4800	119600	2100	31170	730	108100	2600	329400	9500	52	1.6	0.856	0.025	0.438	0.011	4021	30	3980	88	4027	37	98.8329
JH_10_013-mid	16:34:38		10-13		45	51	20	25	239500	4700	112100	2500	30290	760	103400	2600	274900	7700	57.2	1.6	0.887	0.023	0.466	0.011	4115	28	4082	77	4124	34	98.9816
JH_10_014	16:36:57		10-14		1	38	10	23	192500	5200	80800	2100	27450	960	98900	3500	242300	9600	47.4	1	0.819	0.017	0.4171	0.0068	3935	22	3848	60	3964	24	97.0737
JH_10_015	16:38:09		10-15		73	49	26	22	109400	1900	42360	710	17060	440	63600	1400	140600	4200	42.4	1.1	0.79	0.018	0.3844	0.0079	3818	26	3744	66	3842	31	97.4492
Analyses not included in the isotopic discussion
JH_01_01	13:05:49				209	53	60	27	356000	10000	154900	4700	103100	3600	345000	14000	416000	17000	51.8	2.4	0.839	0.029	0.438	0.016	4000	49	3900	100	4012	55	97.2084
JH_01_02	13:06:59				189	56	51	26	307400	8400	132400	3500	47000	1600	164400	4700	362000	15000	51.4	2.2	0.844	0.03	0.432	0.014	3993	42	3920	100	3999	47	98.0245
JH_01_03	13:08:12				161	48	46	26	64600	2400	23080	810	8720	410	35400	1700	85500	3000	37.4	1.6	0.74	0.026	0.36	0.012	3677	41	3549	95	3720	51	95.4032
JH_01_04	13:09:20				158	52	27	26	189300	8100	54100	2300	67300	2600	280000	11000	283000	17000	26.8	1.1	0.665	0.021	0.2865	0.0094	3358	40	3271	82	3371	50	97.0335
JH_01_05	13:10:37				96	47	27	25	108500	2500	46700	1200	18160	600	64500	2200	131000	5000	49.4	2.2	0.821	0.028	0.43	0.014	3966	43	3841	96	3997	47	96.0971
JH_01_06-cl	13:11:40				170	55	34	23	364900	6600	175800	3800	62500	1500	209300	5200	406000	12000	60.1	2.5	0.887	0.028	0.481	0.015	4150	41	4070	95	4162	44	97.7895
JH_01_07-bad surf	13:12:51				111	47	30	24	134400	4200	61900	1900	12610	490	43500	1600	156300	6900	55.7	2.1	0.854	0.025	0.462	0.015	4081	39	3973	89	4099	46	96.9261
JH_01_08	13:14:01				139	57	7	24	512000	12000	240900	5500	97700	2900	334000	10000	590000	21000	57.5	2.5	0.869	0.033	0.47	0.015	4105	44	4000	110	4133	48	96.782
JH_01_010-damaged by cl	13:15:13				118	48	69	27	142000	2700	55800	1000	16500	390	70900	3900	185700	5400	41.04	0.93	0.748	0.016	0.3904	0.0071	3795	22	3592	59	3863	27	92.9847
JH_01_011-damaged by cl	13:16:25				132	49	106	26	490000	12000	154000	3300	71400	2400	906000	70000	751000	28000	28.85	0.66	0.656	0.015	0.3113	0.0051	3440	23	3241	58	3526	25	91.9172
JH_01_013	13:17:31				99	51	41	25	475500	8500	150900	2700	22160	610	89500	2200	668000	19000	31.21	0.91	0.7	0.018	0.314	0.007	3517	29	3412	65	3531	35	96.6298
JH_01_014	13:18:42				148	52	56	26	409300	8000	132900	2600	34410	820	134800	2900	564000	17000	32.52	0.71	0.714	0.013	0.3207	0.0056	3559	21	3473	50	3568	27	97.3374
JH_01_015	13:19:53				133	52	19	23	372800	6600	145000	2700	21260	540	77800	1800	465000	13000	42.62	0.8	0.787	0.014	0.3845	0.0053	3828	19	3736	50	3846	21	97.1399
JH_02_01	13:24:34				151	49	40	22	124400	2400	58400	1200	21180	530	74000	1700	144600	4300	56.7	2.3	0.862	0.027	0.47	0.015	4090	41	3987	91	4122	46	96.7249
JH_02_02	13:25:45				161	56	52	26	340000	16000	146000	7200	29200	1600	100800	5600	397000	22000	51.6	2.2	0.865	0.032	0.43	0.016	3995	44	3990	110	3984	55	100.151
JH_02_03	13:26:55				78	49	-8	21	487000	13000	193600	5000	26720	820	93100	3100	573000	24000	47.7	2	0.854	0.029	0.399	0.013	3918	41	3954	98	3879	48	101.933
JH_02_04-rim	13:28:10				78	52	36	23	86700	2000	37060	800	6870	240	24030	720	103800	3300	49.5	1.9	0.834	0.027	0.43	0.014	3970	38	3891	92	3989	49	97.5432
JH_02_04-core	13:29:16				72	47	28	24	79400	2100	34200	940	8780	320	31400	1000	94500	3600	50.6	2.1	0.845	0.029	0.432	0.014	3980	40	3925	99	3998	48	98.1741
JH_02_05	13:30:26				140	50	41	25	277300	6000	130200	3000	45400	1200	151100	3900	309900	9300	59.3	2.7	0.895	0.03	0.475	0.017	4131	44	4110	100	4131	53	99.4916
JH_02_06	13:31:37				68	48	-4	22	75400	1700	31390	720	12440	370	43800	1200	91200	3300	48.3	2	0.824	0.026	0.417	0.013	3932	40	3869	92	3948	44	97.999
JH_02_07	13:32:46				24	50	15	23	226900	4700	93100	1800	40350	990	143000	3900	276000	8700	46.9	1.7	0.822	0.024	0.41	0.011	3913	37	3851	84	3927	42	98.0647
JH_02_08	13:34:01				95	46	63	26	208700	5200	81000	2200	36700	1400	141000	7800	263000	10000	43.2	1.9	0.797	0.026	0.389	0.012	3817	44	3756	93	3840	47	97.8125
JH_02_09-damaged by cl	13:35:08				65	45	27	27	168900	4500	71900	2100	17930	650	66400	2400	201900	8000	49.5	1.8	0.839	0.024	0.422	0.011	3965	37	3910	84	3977	40	98.3153
JH_02_010-damaged by cl	13:36:18				115	51	146	30	3450	360	1830	200	4290	430	4800	1700	1450	240	251	60	3.26	0.84	0.569	0.051	5480	300	8800	1400	4410	140	199.546
JH_02_011-damaged by cl	13:37:28				71	48	3	22	9.6	7	11.6	7.4	15	19	450	130	91	23
JH_02_012-damaged by cl	13:38:38				104	50	26	24	144900	3500	41640	970	62200	1800	277900	8900	222800	9100	26.34	0.83	0.663	0.018	0.2855	0.0066	3347	31	3276	73	3382	37	96.8658
JH_02_013	13:39:53				45	47	29	22	344000	14000	147500	6100	40200	1800	146200	5800	417000	24000	50	1.5	0.851	0.026	0.4257	0.0096	3982	30	3950	86	3992	34	98.9479
JH_02_014	13:40:59				75	48	14	22	725000	15000	278600	6400	45600	1300	164500	4300	902000	30000	43.1	1.4	0.814	0.022	0.3828	0.0097	3829	31	3824	76	3825	38	99.9739
JH_02_015	13:42:10				84	48	22	24	220900	4700	99690	2100	27620	730	94200	2500	250800	8000	54.8	1.5	0.88	0.021	0.4468	0.0081	4072	27	4057	71	4066	26	99.7787
JH_03_01	13:48:01				134	51	21	21	126000	3500	57500	1600	17780	610	61400	2000	147600	5600	55.1	2.6	0.87	0.033	0.46	0.017	4054	47	4000	110	4084	55	97.9432
JH_03_02	13:49:11				52	40	36	27	196300	5800	82500	2400	23820	860	86100	3300	241000	10000	49.1	2.4	0.84	0.031	0.423	0.016	3939	48	3900	110	3962	56	98.4351
JH_03_03	13:50:22				97	52	207	39	530000	16000	246800	8100	126200	5000	456000	31000	658000	35000	54.6	2.7	0.846	0.037	0.467	0.015	4040	51	3930	130	4112	49	95.5739
JH_03_04	13:51:36				64	46	40	24	104700	2400	44060	970	24860	760	90200	2500	126300	4500	49.3	2	0.848	0.029	0.421	0.013	3953	38	3935	98	3967	46	99.1933
JH_03_05	13:52:42				62	46	33	24	101300	2300	43500	1100	14440	470	51100	1600	122200	4400	49.9	2.2	0.847	0.029	0.431	0.015	3969	43	3930	100	3989	51	98.5209
JH_03_06-rough surface	13:53:53				94	44	456	50	916000	25000	403000	10000	106500	3900	313000	15000	1069000	41000	53.1	2.1	0.879	0.028	0.44	0.014	4032	39	4044	93	4032	48	100.298
JH_03_07	13:55:03				48	48	3	22	188400	6400	87500	2900	37900	1700	129400	6200	215000	10000	57.3	2.1	0.894	0.024	0.461	0.012	4114	36	4101	81	4113	42	99.7082
JH_03_08	13:56:13				48	52	20	22	195700	4800	80400	2000	23460	770	85100	2500	244300	9000	45.8	1.5	0.819	0.023	0.407	0.01	3897	34	3849	85	3923	39	98.1137
JH_03_09	13:57:28				52	49	22	23	64200	1200	28100	590	11800	320	42470	860	79600	2300	49.3	1.7	0.825	0.022	0.436	0.013	3965	35	3863	79	4017	44	96.1663
JH_03_010	13:58:35				41	55	6	21	215800	5500	105300	2600	37500	1200	126100	3900	251300	9700	57.9	2.1	0.875	0.025	0.486	0.014	4131	38	4037	83	4185	44	96.4636
JH_03_011	13:59:46				46	49	14	24	345800	6600	154500	2900	27690	840	93200	2500	393400	9000	53.6	1.5	0.888	0.023	0.444	0.01	4050	26	4082	78	4051	34	100.765
JH_03_012	14:00:56				21	47	111	47	546000	15000	213500	5500	21400	1400	60800	2200	670000	16000	43.8	1.3	0.824	0.022	0.3891	0.0093	3848	29	3859	78	3852	36	100.182
JH_03_013	14:02:06				58	46	101	28	600000	15000	241200	5700	74000	2000	250300	7400	726000	26000	46.7	1.6	0.849	0.025	0.401	0.01	3909	34	3953	88	3893	38	101.541
JH_03_014	14:03:22				68	49	30	26	163600	3700	71100	1600	22720	620	81000	2300	194000	6600	50.9	1.5	0.858	0.02	0.4319	0.0098	3996	30	3981	71	4015	35	99.1532
JH_03_015	14:04:27				91	52	24	23	233500	3900	102600	1500	21820	530	77300	1600	277100	6400	51.2	1.2	0.853	0.019	0.438	0.0085	4008	23	3965	64	4034	29	98.2895
JH_05_09-rough surface	14:39:38				23	48	183	40	412000	16000	180600	7200	81900	4300	526000	34000	542000	31000	48.8	2.1	0.82	0.029	0.44	0.014	3936	45	3830	100	4024	45	95.1789
JH_05_010-rim	14:42:01				37	46	8	24	143000	2500	62500	1000	15230	400	55500	1300	169000	4500	51.8	1.7	0.877	0.026	0.439	0.011	4016	33	4041	87	4031	38	100.248
JH_06_04	14:56:11				71	48	27	26	359100	8300	158500	3700	23500	730	83500	2500	428000	15000	52.9	2.4	0.887	0.033	0.445	0.016	4017	45	4060	110	4036	52	100.595
JH_07_08	15:23:03				7	40	379	63	549000	16000	241400	7300	97300	3900	453000	42000	697000	31000	48.8	1.4	0.826	0.02	0.4368	0.0078	3959	28	3868	70	4032	27	95.9325
JH_08_06	15:41:49				44	49	5	22	327300	7000	146200	3400	19160	520	135000	16000	396000	13000	52.8	1.7	0.87	0.022	0.445	0.011	4030	32	4031	78	4053	36	99.4572
JH_08_011b	15:47:42				47	41	182	35	708000	15000	332200	6900	55500	1800	159600	4800	819000	30000	57.5	1.5	0.904	0.023	0.4664	0.0084	4121	27	4146	78	4129	27	100.412
JH_09_09	16:07:38				18	39	78	32	496300	9000	195200	3100	73300	2100	315000	22000	625000	15000	44.1	1.3	0.823	0.021	0.393	0.0094	3859	29	3856	73	3867	36	99.7155
JH_09_015-upper	16:13:31				84	44	31	26	80800	1700	33240	660	17400	480	64200	1800	99000	3200	46.9	1	0.834	0.017	0.4102	0.0073	3920	22	3901	60	3939	26	99.0353
JH_09_015_1	16:14:42				44	67	19	27	90900	2100	38410	770	21670	720	267000	97000	114400	3300	47.2	1.4	0.814	0.021	0.421	0.01	3927	31	3833	75	3983	38	96.234
JH_10_01-upper	16:19:21				66	47	11	22	308000	4600	147500	2200	29570	670	98400	2300	343200	8800	60.9	1.7	0.927	0.025	0.478	0.011	4181	28	4212	84	4160	34	101.25
JH_10_01-lower	16:20:32				108	45	18	19	487000	15000	232000	7400	41500	1600	138000	4800	571000	26000	58.2	1.9	0.887	0.025	0.474	0.011	4131	32	4075	85	4145	36	98.3112
JH_10_09	16:30:01				31	44	26	25	252000	4800	108400	2500	15280	460	68700	2800	307500	9000	49.6	1.7	0.832	0.024	0.427	0.01	3967	34	3885	83	3992	36	97.3196
JH_10_013-rim	16:35:51				38	50	12	23	250700	4700	118000	2300	37800	1000	131800	3300	299200	8400	56	1.3	0.863	0.019	0.4672	0.0089	4096	23	4000	66	4134	29	96.7586
JH_11_01	16:44:01				59	50	45	25	429000	10000	192100	4600	36200	980	124600	3000	497000	17000	54.5	1.7	0.876	0.021	0.448	0.01	4069	31	4045	72	4066	33	99.4835
JH_11_02	16:45:10				86	50	23	23	668000	14000	263400	5700	51000	1200	192200	5400	831000	29000	45.1	1.3	0.821	0.019	0.3916	0.0083	3878	29	3863	70	3870	32	99.8191
JH_11_03	16:46:20				114	50	11	21	101000	2200	38420	900	10000	280	38160	930	132100	4600	41.5	1.4	0.79	0.023	0.3792	0.0094	3790	33	3738	83	3813	37	98.033
JH_11_04-cl light	16:47:36				108	50	7	22	190000	4100	85500	2000	20870	530	71200	1800	225100	7900	53.9	1.8	0.862	0.023	0.447	0.01	4051	33	3991	80	4066	34	98.1554
JH_11_04-cl dark	16:48:40				88	47	0	21	217200	4600	94500	2100	18980	540	65000	1700	263300	9000	51.8	1.7	0.852	0.022	0.434	0.01	4009	33	3957	76	4016	36	98.5309
JH_11_05	16:49:53				92	45	5	24	188200	4700	88200	2200	20090	640	66900	1900	217400	7900	57.1	2	0.882	0.027	0.468	0.012	4112	36	4056	90	4126	38	98.3034
JH_11_06-lowest	16:51:01				138	51	45	24	390000	13000	197400	6900	68500	2900	535000	53000	442000	19000	64.1	1.9	0.905	0.022	0.504	0.012	4226	30	4139	76	4242	36	97.5719
JH_11_06-upper right	16:52:13				83	47	24	23	219900	6500	95400	2800	10210	430	34100	1500	255000	12000	54	1.7	0.894	0.025	0.4311	0.0097	4053	32	4102	86	4008	34	102.345
JH_11_07	16:53:27				27	46	38	23	229600	4200	107000	2100	36580	810	571000	34000	261700	5400	58	1.9	0.892	0.024	0.464	0.011	4124	33	4093	80	4119	37	99.3688
JH_11_08	16:54:32				92	50	20	23	231600	6600	124300	3700	31400	1100	102100	3400	255300	6400	68.8	2.3	0.919	0.025	0.535	0.012	4297	34	4182	83	4332	34	96.5374
JH_11_09	16:55:42				65	49	5	21	200900	3600	94400	1800	15000	410	51300	1300	236200	7300	57.4	1.6	0.873	0.021	0.4678	0.0098	4121	29	4034	71	4131	31	97.6519
JH_11_010	16:56:52				80	48	17	21	543000	12000	247300	5400	51900	1300	181400	4100	628000	20000	56.5	1.9	0.882	0.022	0.456	0.012	4102	32	4071	78	4087	38	99.6085
JH_11_012	16:58:03				63	51	2	21	390400	7800	168100	3500	43620	990	163600	3600	485000	15000	49.6	1.2	0.827	0.016	0.4266	0.008	3978	24	3883	60	4000	29	97.075
JH_11_013	16:59:20				61	51	10	23	93200	7800	39800	3400	10700	1200	36200	4300	112000	12000	52.7	1.4	0.89	0.022	0.4207	0.0074	4035	26	4111	81	3980	27	103.291
JH_11_014	17:00:25				110	47	28	23	189500	8600	65900	2100	121000	10000	262000	31000	198000	13000	50.2	2	1.007	0.034	0.3533	0.0097	3970	40	4460	110	3706	42	120.345
JH_11_015	17:01:35				103	43	129	31	794000	16000	368100	7700	86100	2200	606000	33000	934000	29000	56.1	1.4	0.865	0.017	0.4624	0.0092	4099	26	4007	60	4119	29	97.2809
JH_12_01	17:06:15				101	51	11	20	141700	4500	56600	1700	16960	690	59600	2300	180400	8500	45.4	1.2	0.818	0.019	0.3975	0.0083	3891	28	3841	67	3891	32	98.715
JH_12_02	17:07:25				81	48	23	21	254700	4600	96300	2200	27780	670	102100	2400	332700	9600	41.5	1	0.785	0.017	0.3752	0.0083	3797	24	3727	61	3799	34	98.1048
JH_12_03-fractured	17:08:38				66	50	56	26	796000	16000	306700	5800	148100	3100	930000	26000	1030000	23000	41.83	0.79	0.78	0.015	0.3834	0.0071	3809	19	3718	51	3840	27	96.8229
JH_12_04-fractured	17:09:46				63	41	24	22	462800	6500	228200	3200	95300	1700	326100	4700	523000	12000	62	1.3	0.898	0.017	0.4904	0.0084	4202	21	4121	56	4204	25	98.0257
JH_12_05	17:11:02				82	46	-3	22	187500	4700	79500	2400	16410	680	56900	2000	220100	4900	50.9	1.4	0.86	0.019	0.4197	0.0077	3996	29	3990	67	3971	27	100.478
JH_12_06	17:12:09				81	49	12	23	233700	6600	98800	2800	22440	740	79300	3000	284000	13000	49.8	1.5	0.842	0.021	0.4206	0.0086	3976	31	3925	72	3974	30	98.767
JH_12_07	17:13:17				47	47	3	23	490200	9100	229500	3900	91100	1800	306400	6700	569000	17000	57.9	1.4	0.885	0.02	0.4652	0.0085	4134	23	4074	67	4125	27	98.7636
JH_12_08	17:14:28				65	40	-2	20	424900	6800	182900	3200	36960	890	127900	2900	506900	9000	51	1.4	0.846	0.018	0.4273	0.0092	4000	28	3943	63	3995	33	98.6984
JH_12_09-core	17:15:40				70	43	112	29	288000	27000	120000	11000	19960	730	76800	3200	337000	31000	49.4	1.4	0.851	0.02	0.4143	0.0078	3975	27	3965	71	3952	27	100.329
JH_12_09-rim	17:16:54				26	43	44	27	102200	1300	45150	570	9840	540	260000	120000	122200	3600	53	1.4	0.868	0.022	0.4371	0.0075	4042	27	4012	75	4034	25	99.4546
JH_12_010	17:17:59				106	44	30	25	348100	6700	148900	2700	79200	2300	301000	13000	417500	8600	50.4	1.2	0.848	0.02	0.4248	0.0085	3995	24	3945	70	3988	30	98.9218
JH_12_011-cracked surface	17:19:09				23	42	15	22	164600	5900	75500	2600	14410	620	49400	2300	184400	8900	59.2	1.5	0.919	0.022	0.458	0.011	4149	27	4200	74	4098	33	102.489
JH_12_012	17:20:20				52	44	14	22	225500	7800	66300	2500	47700	2500	208000	11000	331000	17000	29.07	0.83	0.707	0.018	0.291	0.0058	3444	28	3445	67	3424	30	100.613
JH_12_013	17:21:32				31	49	-5	21	278300	4200	126000	2200	35900	830	124700	2700	333900	8200	53.3	1.4	0.847	0.02	0.4481	0.0089	4045	28	3942	69	4072	30	96.8075
JH_12_014	17:22:46				76	47	10	22	398700	6800	176500	2400	62800	1300	218000	4000	476000	13000	52.9	1.4	0.85	0.021	0.4429	0.0096	4040	27	3951	73	4053	31	97.4833
JH_12_015	17:23:52				56	45	17	24	122800	2600	46660	920	14870	490	55000	1500	155600	5100	42.8	1.1	0.804	0.017	0.3784	0.007	3831	25	3792	62	3819	27	99.293
JH_13_01	17:29:43				100	50	12	21	349500	6900	149500	2900	110500	2700	390500	8900	417000	13000	50.9	1.1	0.856	0.018	0.4243	0.0078	4001	22	3978	62	3992	26	99.6493
JH_13_02	17:30:54				97	49	36	24	78500	1800	30050	760	15920	820	56800	2600	101400	3000	42.2	1.1	0.787	0.017	0.3795	0.0076	3812	26	3733	60	3823	31	97.6458
JH_13_03	17:32:04				55	42	11	23	138500	2500	58360	960	27440	890	97000	2800	166300	2900	49.8	1.1	0.846	0.019	0.4204	0.0067	3980	22	3942	65	3976	24	99.1449
JH_13_04	17:33:15				31	49	12	23	253300	4400	117600	2200	36050	800	120100	2800	287100	8200	58.4	1.2	0.901	0.017	0.4605	0.008	4143	21	4131	59	4118	27	100.316
JH_13_05	17:34:31				53	44	10	20	233000	4800	89000	2000	57300	1700	213100	6100	294600	9600	43.1	1.1	0.804	0.018	0.3785	0.0076	3834	26	3801	60	3814	30	99.6592
JH_13_06	17:35:35				41	45	12	20	88400	1500	40070	710	10280	260	35110	840	102300	2700	56.4	1.7	0.887	0.021	0.451	0.01	4102	30	4079	73	4078	34	100.025
JH_13_07	17:36:48				44	48	7	23	230100	5900	96800	2500	44200	1400	157900	4200	285000	10000	48.9	1.6	0.834	0.024	0.421	0.012	3953	33	3891	84	3966	41	98.1089
JH_13_08	17:37:58				62	47	-9	23	448000	16000	196500	7300	81300	3600	300000	13000	555000	26000	51	1.8	0.833	0.024	0.438	0.011	3994	35	3891	83	4027	39	96.6228
JH_13_09	17:39:08				36	48	22	23	345500	9400	100300	2700	49800	1800	200900	5900	503000	18000	28.49	0.99	0.698	0.018	0.29	0.0084	3419	34	3424	73	3395	45	100.854
JH_13_010	17:40:21				119	51	-7	19	188000	4000	82100	1700	28040	820	102800	2600	229200	6800	51.6	1.7	0.845	0.021	0.435	0.01	4012	33	3934	74	4022	36	97.812
JH_13_010_1	17:41:27				64	38	1	23	200600	4400	86100	1900	26370	780	91600	2400	238900	7800	52.2	1.6	0.87	0.025	0.43	0.011	4019	32	4017	86	3999	38	100.45
JH_13_011	17:42:38				39	44	101	30	817000	41000	363000	19000	148000	10000	1830000	190000	1040000	68000	51.3	1.6	0.84	0.025	0.439	0.011	4008	32	3912	86	4037	38	96.9036
JH_13_012	17:43:48				25	45	-4	19	129300	4400	36200	1100	26300	1100	111600	4400	196700	9800	27.26	0.93	0.697	0.02	0.2814	0.0074	3380	34	3393	76	3351	41	101.253
JH_13_013	17:45:00				90	45	-4	21	130000	3500	55500	1300	22500	690	81000	2500	155900	6400	51	1.4	0.857	0.021	0.4284	0.0096	4011	27	3975	74	3998	33	99.4247
JH_13_014	17:46:14				40	50	15	22	242000	11000	109500	4700	16400	890	58400	2500	281000	13000	56.3	1.8	0.899	0.023	0.449	0.012	4094	32	4119	77	4061	40	101.428
JH_13_015	17:47:20				57	43	38	22	317000	17000	100900	5200	35800	1900	140900	7400	437000	28000	33.2	1	0.747	0.018	0.3184	0.0075	3576	31	3585	68	3547	36	101.071
JH_14_01	17:53:13				54	48	17	23	148100	3400	63200	1400	18140	510	63800	1700	175900	5700	51.6	1.4	0.867	0.023	0.4256	0.0096	4012	28	4020	80	3993	34	100.676
JH_14_02	17:54:21				42	46	13	22	116800	1900	50870	820	12910	320	44980	990	144200	3800	51.2	1.4	0.849	0.02	0.4309	0.0088	4007	27	3950	71	4013	31	98.4301
JH_14_03	17:55:32				64	50	-4	21	167300	3300	71300	1500	34360	840	121700	2700	204700	6100	50.3	1.5	0.85	0.021	0.425	0.01	3984	30	3951	75	3985	35	99.1468
JH_14_04	17:56:44				41	46	3	23	117600	3400	50200	1400	19470	780	69400	2900	139000	5800	51.5	1.6	0.874	0.023	0.427	0.011	4013	30	4034	80	3990	40	101.103
JH_14_05	17:57:59				72	46	21	23	121400	2900	50800	1200	27590	830	131900	3600	146700	5500	50.1	1.7	0.858	0.026	0.4161	0.0094	3976	35	3985	93	3965	34	100.504
JH_14_06	17:59:05				38	50	15	23	161900	3900	69200	1900	32300	1000	110100	3100	187800	6300	52.3	1.8	0.885	0.022	0.423	0.012	4026	33	4074	77	3979	42	102.388
JH_14_07	18:00:13				70	46	11	22	233800	4700	103000	1900	39900	1000	137900	3100	280500	8200	53.4	1.6	0.865	0.021	0.439	0.011	4046	30	4004	72	4035	40	99.2317
JH_14_08	18:01:24				47	44	17	21	194400	4900	83400	2100	10610	430	37500	1400	237000	9000	50.9	1.5	0.858	0.022	0.429	0.01	4000	30	3978	75	3998	35	99.4997
JH_14_09	18:02:36				33	45	22	25	154700	3900	64200	1600	11670	410	41400	1300	187800	7200	48.9	1.7	0.855	0.026	0.415	0.011	3958	35	3966	90	3948	40	100.456
JH_14_010	18:03:49				22	44	-15	21	213900	4400	91200	2000	30110	830	104400	3000	262500	8800	50.5	1.6	0.858	0.023	0.423	0.01	3987	30	3976	80	3978	35	99.9497
JH_14_011	18:04:57				24	46	34	22	210100	4700	99720	2200	24810	690	84600	2000	239800	7800	59.6	1.7	0.909	0.023	0.473	0.0099	4154	29	4154	78	4148	31	100.145
JH_14_012	18:06:06				69	49	4570	500	249000	17000	112000	8400	311000	35000	1520000	420000	293000	33000	69.8	8.2	1.063	0.093	0.451	0.019	4190	110	4550	270	4054	61	112.235
JH_14_013	18:07:15				52	47	42	25	280600	4600	83900	1300	61500	1300	249700	4700	404000	11000	29.99	0.82	0.727	0.017	0.2976	0.0062	3479	28	3512	63	3449	33	101.827
JH_14_014	18:08:26				43	48	-6	19	117700	8500	53000	4000	21000	1900	73900	6900	143000	13000	54.7	1.6	0.892	0.021	0.4427	0.0097	4074	29	4098	72	4056	32	101.036
JH_14_015	18:09:42				96	50	9	24	120500	2500	49500	1100	25950	750	94600	2400	147000	4300	47.7	1.1	0.846	0.019	0.407	0.0077	3938	23	3943	65	3930	28	100.331
JH_15_01	18:15:33				73	44	36	21	355000	12000	148300	5200	57800	2200	205100	7400	433000	19000	49.5	1.4	0.859	0.02	0.4169	0.0091	3968	28	3985	69	3958	32	100.682
JH_15_02	18:16:38				56	47	15	20	215900	6000	101500	2800	32210	910	107900	2800	257000	12000	58.4	1.9	0.902	0.027	0.469	0.011	4133	32	4124	91	4132	36	99.8064
JH_15_03	18:17:48				55	42	13	23	186700	3600	72600	1400	11370	320	41900	1000	239700	6600	44.2	1.5	0.815	0.02	0.39	0.01	3852	33	3839	74	3852	38	99.6625
JH_15_04-rough bad broken grain and surface	18:19:00				114	46	44	25	597000	13000	227200	4400	25070	620	86700	2500	750000	24000	44	1.2	0.836	0.02	0.3802	0.0087	3851	29	3914	71	3818	34	102.514
JH_15_05	18:20:09				74	47	1	20	446600	8300	178900	3500	37600	1100	133400	4200	554000	13000	47.1	1.5	0.853	0.022	0.3993	0.0092	3922	33	3984	80	3892	35	102.364
JH_15_06	18:21:25				70	43	2	21	176400	3800	72900	1900	27320	760	118300	2800	221000	6100	47.2	1.5	0.836	0.021	0.413	0.011	3923	32	3902	75	3938	39	99.0858
JH_15_07	18:22:30				101	44	10	22	133800	2200	60300	1100	22020	560	76200	1600	156900	3700	55	1.5	0.892	0.018	0.4461	0.0085	4076	27	4102	63	4065	29	100.91
JH_15_08	18:23:41				79	45	21	21	114900	3900	46800	1500	27200	1100	99860	4200	144100	6900	47	1.5	0.838	0.021	0.4045	0.0095	3920	32	3922	76	3920	37	100.051
JH_15_09	18:24:51				121	45	21	23	72800	2100	30960	890	7290	340	25500	1100	87700	3800	51.2	1.6	0.878	0.024	0.424	0.011	3999	32	4047	80	3977	38	101.76
JH_15_010	18:26:00				76	49	33	24	288700	5400	139800	2900	76800	1800	257200	6100	331000	10000	61.5	1.9	0.928	0.021	0.481	0.011	4183	31	4220	71	4174	33	101.102
JH_15_011	18:27:16				97	45	-2	21	128100	2400	54400	1000	21570	690	73200	2200	151200	3700	52	1.8	0.888	0.026	0.426	0.011	4012	35	4089	91	3991	37	102.456
JH_15_012	18:28:23				64	48	27	24	390000	10000	152700	4100	25150	660	184000	35000	468000	17000	46.3	1.4	0.872	0.022	0.3895	0.0088	3907	30	4030	76	3866	34	104.242
JH_15_013	18:29:32				65	46	18	23	593000	13000	239300	5700	50100	1500	177000	4600	737000	25000	47.2	1.5	0.847	0.02	0.403	0.01	3919	32	3943	70	3908	37	100.896
JH_15_014	18:30:43				125	57	9	20	187000	5300	79600	2300	22080	650	79200	2400	224100	9700	51.6	1.7	0.878	0.022	0.426	0.011	4006	32	4058	77	3986	37	101.806
JH_15_015	18:31:53				82	49	2	22	750000	13000	315000	5500	154600	3300	548000	11000	894000	25000	50.3	1.3	0.881	0.02	0.4191	0.0078	3994	28	4062	69	3969	28	102.343
Keuhl Lake Secondary standard (similar to 91500 zircon; 206/238 Age: 1065.4 ± 0.6 Ma; Wiedenbeck et al., 2004))
KL_01	13:01:08				134	55	13	27	53100	1800	4020	170	6490	280	89200	3200	293000	14000	1.96	0.12	0.1817	0.0087	0.0761	0.0036	1077	41	1071	47	1030	100	103.981
KL_02	13:02:20				134	51	24	25	58400	2100	4240	160	7140	380	100300	4100	324000	14000	1.81	0.1	0.1749	0.0083	0.0735	0.0035	1045	39	1034	45	952	98	108.613
KL_03	13:21:04				81	45	21	21	50500	1900	3760	140	5900	270	86000	3900	277000	13000	1.96	0.12	0.1829	0.0088	0.0776	0.0042	1080	43	1077	47	1020	110	105.588
KL_04	13:44:30				99	53	19	28	49800	1500	3690	140	6250	310	87400	4000	286000	13000	1.85	0.12	0.1787	0.0087	0.0742	0.0037	1038	42	1055	47	970	100	108.763
KL_05	14:05:37				42	49	26	24	51000	1900	3670	140	6160	310	87700	4100	291000	14000	1.82	0.11	0.1832	0.0098	0.0737	0.004	1030	40	1086	54	940	110	115.532
KL_011	14:49:03				87	48	27	25	50200	1900	3870	200	6390	300	88700	3800	289000	17000	1.94	0.14	0.184	0.01	0.078	0.0048	1061	50	1082	55	1040	130	104.038
KL_012	15:11:19				-18	53	9	26	50200	2000	3760	160	6340	330	86400	3600	283000	14000	1.91	0.13	0.1837	0.0087	0.0774	0.0044	1067	45	1083	47	1040	120	104.135
KL_013	15:33:38				69	47	10	20	46400	1500	3450	130	5880	290	81600	2900	271000	11000	1.831	0.098	0.1795	0.0077	0.0768	0.0039	1043	37	1060	42	1017	99	104.228
KL_014	15:54:50				23	48	9	24	48600	1500	3510	120	6050	300	82600	2900	275000	13000	1.87	0.11	0.1857	0.0084	0.0742	0.0035	1050	38	1093	45	959	97	113.973
KL_015	16:15:50				55	52	20	22	49800	1700	3760	130	6200	290	86700	2900	288000	13000	1.826	0.09	0.1764	0.0074	0.0754	0.0032	1054	36	1043	40	1021	85	102.155
KL_016	16:40:28				54	43	29	25	39400	1100	2920	100	4610	210	65000	2000	226300	7900	1.828	0.076	0.1765	0.0055	0.074	0.0027	1044	28	1046	30	1004	80	104.183
KL_06	17:02:44				62	49	5	20	40400	1200	2970	110	4780	220	66200	2300	230100	8600	1.842	0.09	0.1807	0.0074	0.0739	0.0036	1053	34	1067	40	960	98	111.146
KL_07	17:26:12				58	46	2	20	45700	1400	3380	100	5330	240	77100	2400	260200	9200	1.882	0.082	0.1796	0.0069	0.0751	0.0032	1065	30	1061	37	1003	89	105.783
KL_08	17:48:30				-4	45	-6	22	47000	1300	3450	120	5740	240	79500	2600	278000	12000	1.812	0.095	0.1761	0.0069	0.0734	0.0032	1038	35	1049	39	963	90	108.93
KL_09	18:11:59				41	49	15	24	42560	900	3197	85	5300	180	71200	1600	240200	7200	1.898	0.073	0.1836	0.0058	0.075	0.0025	1071	25	1084	31	1027	66	105.55
KL_017	18:35:25				56	44	1	23	51100	1300	3860	130	6360	270	90000	2600	306000	13000	1.866	0.08	0.1813	0.0063	0.0746	0.0024	1057	28	1071	34	1041	63	102.882
KL_018	18:36:35				47	46	21	20	46500	1400	3440	110	5490	220	77300	2300	259400	9700	1.937	0.086	0.1879	0.0063	0.0743	0.0027	1080	29	1112	35	1012	75	109.881
AS3_JH-mount_1	13:03:30				122	50	19	22	326400	5900	25020	480	88400	2200	1178000	29000	1716000	52000	2.013	0.056	0.1866	0.0043	0.0759	0.0015	1114	19	1101	23	1081	39	101.85
AS3_AS3-mount_1	13:04:43				230	51	82	28	289000	21000	22200	1600	150600	8300	2090000	120000	1580000	130000	1.995	0.054	0.1842	0.0043	0.0766	0.0013	1113	17	1088	23	1097	34	99.1796
AS3_AS3-mount_2	13:22:18				157	53	44	22	246000	20000	18800	1500	117300	5900	1634000	92000	1380000	130000	1.986	0.056	0.1876	0.0049	0.0752	0.0013	1105	19	1107	27	1066	34	103.846
AS3_JH-mount_3	13:23:24				97	50	18	20	251100	4700	18800	340	63200	1400	852000	20000	1337000	37000	1.929	0.056	0.1839	0.0045	0.0745	0.0016	1088	20	1087	24	1046	46	103.92
AS3_JH-mount_2	13:45:47				111	50	24	24	219600	5200	16390	420	57400	1600	763000	19000	1210000	43000	1.896	0.061	0.1849	0.0053	0.0745	0.002	1072	21	1092	29	1022	56	106.849
AS3_AS3-mount_3	13:46:51				127	53	79	32	189000	16000	15000	1300	85000	4200	1169000	67000	1054000	96000	2.046	0.066	0.186	0.0043	0.0793	0.0017	1130	23	1099	23	1160	42	94.7414
AS3_JH-mount_5	14:06:49				97	48	44	25	64800	1700	4980	160	10350	420	140000	4800	358000	14000	1.896	0.045	0.1833	0.004	0.0762	0.0017	1078	16	1087	22	1079	46	100.741
AS3_JH-mount_6	14:27:56				100	57	39	26	232500	6500	17740	550	58900	2500	793000	29000	1262000	38000	1.944	0.066	0.1895	0.0058	0.0762	0.0021	1089	22	1116	31	1071	55	104.202
AS3_AS3-mount_6	14:50:20				137	49	22	26	117000	2200	8960	190	23820	580	346400	9100	663000	18000	1.851	0.044	0.1822	0.0041	0.0757	0.0015	1063	16	1078	23	1080	38	99.8148
AS3_AS3-mount_7	15:12:33				101	47	30	25	106600	2000	8060	170	21020	510	294700	6800	594000	18000	1.876	0.041	0.1855	0.0035	0.075	0.0015	1070	15	1096	19	1058	39	103.592
AS3_AS3-mount_8	15:34:48				132	56	14	24	151000	5600	11560	420	23000	1200	324000	16000	863000	26000	1.84	0.051	0.1785	0.0043	0.0762	0.0015	1057	19	1057	24	1086	39	97.3297
AS3_AS3-mount_9	15:57:04				122	49	100	31	146500	3500	12240	300	27980	840	321000	10000	818000	32000	2.116	0.061	0.1868	0.004	0.0824	0.0016	1148	20	1103	22	1239	39	89.0234
AS3_AS3-mount_10	16:18:16				76	41	18	22	1241000	33000	93800	2600	369000	11000	5230000	170000	6960000	290000	1.923	0.044	0.1855	0.0036	0.0748	0.0011	1085	15	1096	19	1057	30	103.69
AS3_AS3-mount_11	16:42:48				112	44	213	59	246900	7000	21040	960	56600	2900	696000	28000	1385000	59000	2.19	0.12	0.1837	0.0043	0.0835	0.0028	1161	32	1086	24	1241	60	87.5101
AS3_JH-mount_7	17:05:10				54	43	35	24	267000	10000	20210	810	55400	2600	740000	35000	1445000	76000	1.99	0.041	0.1887	0.0037	0.0753	0.0014	1111	14	1113	20	1061	37	104.901
AS3_JH-mount_8	17:27:22				15	44	5	22	269800	4000	20260	380	54600	1200	758000	17000	1489000	39000	1.928	0.044	0.1848	0.0038	0.0741	0.0013	1089	16	1092	20	1030	36	106.019
AS3_JH-mount_11-maybe out of order number wise	17:49:42				48	51	16	24	121600	2400	9240	220	24650	650	331000	7100	636000	13000	2.045	0.067	0.1946	0.0053	0.0757	0.0023	1130	23	1144	28	1070	56	106.916
AS3_JH-mount_13	17:52:08				62	47	189	49	224200	8000	20000	1100	51100	2800	609000	23000	1241000	62000	2.296	0.083	0.1874	0.0047	0.0879	0.0029	1201	25	1106	26	1338	64	82.6607
AS3_JH-mount_4	18:13:07				92	48	-2	21	60900	3400	4580	270	9570	790	130000	10000	347000	25000	1.944	0.06	0.1881	0.0045	0.0746	0.002	1090	21	1109	24	1027	54	107.984
AS3_AS3-mount_4	18:14:17				74	47	26	20	155200	3200	11840	270	35220	950	502000	13000	908000	32000	1.888	0.039	0.1789	0.0031	0.0757	0.0014	1074	14	1061	17	1073	36	98.8816
AS3_JH-mount_10	18:37:47				28	51	18	25	326800	7000	24920	580	78600	2000	1097000	29000	1813000	49000	1.964	0.07	0.1897	0.0057	0.0764	0.0024	1096	24	1117	31	1071	62	104.295
AS3_AS3-mount_5	18:39:01				114	48	16	22	122500	1500	9290	140	24550	500	351500	6600	688000	13000	1.896	0.04	0.1838	0.0034	0.0755	0.0014	1077	14	1087	18	1068	37	101.779
